# Supplementary material for: Common transthyretin-derived amyloid fibril structures in patients with hereditary ATTR amyloidosis
Source: Nat Commun. 2023 Nov 22;14:7623. doi: 10.1038/s41467-023-43301-3 (PMC10665346; doi:10.1038/s41467-023-43301-3)
Supplement: Supplementary file 4 — Source Data [file 41467_2023_43301_MOESM4_ESM.xlsx]

## Sheet: SuppFig1
	Negative stain TEM Patient V20I							Cryo EM Patient V20I								platinum side shadowing SEM Patient V20I
	Negative stain TEM Patient G47E							Cryo EM Patient G47E								platinum side shadowing SEM Patient G47E
	Negative stain TEM Patient V122I							Cryo EM Patient V122I								platinum side shadowing SEM Patient V122I

## Sheet: SuppFig2
Patient V20I				Patient G47E				Patient V122I
	Mean				Mean				Mean
5.36889	6.45906	0.618397		5.01325	6.56013	0.655282		5.15736	6.46524	0.586025
5.38657				5.09497				5.161
5.39027				5.14634				5.24888
5.39232				5.14634				5.27488
5.40712				5.17483				5.27696
5.43753				5.22433				5.28892
5.46137				5.36163				5.30192
5.47534				5.36676				5.33052
5.50329				5.37564				5.3508
5.50863				5.43074				5.42776
5.51151				5.48865				5.42984
5.51192				5.50126				5.46
5.55836				5.52087				5.48496
5.59289				5.53675				5.49588
5.59618				5.53815				5.5068
5.59659				5.54609				5.5354
5.597				5.56944				5.54268
5.59782				5.58906				5.5536
5.6307				5.60447				5.60768
5.64303				5.60634				5.62016
5.65043				5.61287				5.63316
5.65125				5.63249				5.64408
5.65166				5.64743				5.64408
5.65207				5.66798				5.64408
5.65947				5.66891				5.65344
5.66235				5.67125				5.65344
5.66358				5.69226				5.66072
5.66564				5.69647				5.6758
5.67139				5.70067				5.68724
5.6718				5.70581				5.7044
5.69194				5.71375				5.71532
5.70632				5.72449				5.72156
5.70961				5.72542				5.73196
5.71619				5.73663				5.74704
5.76674				5.74503				5.74704
5.76715				5.77539				5.75224
5.76756				5.78473				5.76212
5.77619				5.79314				5.76264
5.77661				5.79314				5.76472
5.77743				5.80014				5.77512
5.77907				5.81555				5.78084
5.78113				5.83003				5.79176
5.78236				5.8347				5.80736
5.78318				5.8375				5.83024
5.78441				5.84777				5.8422
5.78524				5.84964				5.84272
5.78688				5.85618				5.85884
5.7951				5.89307				5.88068
5.8136				5.89354				5.902
5.83661				5.90848				5.9046
5.83702				5.90989				5.90876
5.83784				5.91876				5.915
5.83826				5.92016				5.92436
5.83949				5.93137				5.9306
5.84154				5.9351				5.94724
5.84483				5.94958				5.94932
5.85264				5.95705				5.95192
5.85716				5.95705				5.95296
5.86579				5.95799				5.96908
5.86867				5.96452				5.98572
5.89004				5.98507				6.00236
5.90936				5.98507				6.00236
5.92826				6.00095				6.00756
5.93731				6.00702				6.02004
5.9595				6.00889				6.02004
5.978				6.01263				6.02004
5.97882				6.01776				6.0294
5.98128				6.01776				6.032
5.98169				6.0257				6.03512
6.00512				6.0271				6.03564
6.00841				6.04485				6.03824
6.0154				6.04485				6.04344
6.01704				6.04625				6.04344
6.01786				6.05419				6.04708
6.02321				6.05792				6.06008
6.02773				6.06026				6.06788
6.02855				6.06353				6.06996
6.04252				6.071				6.06996
6.04376				6.071				6.07048
6.04787				6.07801				6.0788
6.05444				6.07894				6.0866
6.06143				6.09155				6.09804
6.06924				6.09155				6.09856
6.07006				6.11256				6.11
6.07211				6.11677				6.11156
6.07951				6.1177				6.11676
6.08321				6.11817				6.11884
6.08527				6.13264				6.1282
6.09677				6.13405				6.12872
6.10582				6.15459				6.136
6.10869				6.16113				6.13808
6.11404				6.16907				6.14224
6.11774				6.17467				6.14328
6.11774				6.19802				6.14588
6.1239				6.21764				6.14588
6.12431				6.21764				6.15108
6.12678				6.22651				6.16668
6.12678				6.22651				6.1724
6.1276				6.24146				6.18332
6.1276				6.24613				6.19216
6.13089				6.255				6.19892
6.13418				6.26527				6.201
6.14198				6.26761				6.20776
6.14692				6.27088				6.20828
6.15555				6.27088				6.22024
6.15884				6.27508				6.24052
6.16541				6.27648				6.24052
6.16582				6.28302				6.2426
6.17445				6.28722				6.24572
6.17445				6.28956				6.25092
6.17528				6.29376				6.26184
6.17651				6.29936				6.26236
6.17692				6.30076				6.266
6.18185				6.30076				6.2738
6.18637				6.30543				6.2764
6.19377				6.30543				6.2764
6.20158				6.31851				6.279
6.2061				6.31944				6.279
6.21021				6.32785				6.28056
6.21966				6.32832				6.28212
6.22049				6.33672				6.28368
6.22912				6.35167				6.29408
6.23158				6.36334				6.30344
6.23857				6.37969				6.32112
6.24597				6.38249				6.32268
6.24926				6.38436				6.32632
6.26035				6.38436				6.32684
6.26734				6.38996				6.33724
6.2735				6.40117				6.34556
6.28172				6.40117				6.34816
6.2883				6.41284				6.34868
6.29693				6.42078				6.357
6.30145				6.42218				6.3596
6.30803				6.42452				6.37
6.30967				6.42966				6.37
6.31543				6.43526				6.37416
6.32282				6.44507				6.37416
6.32324				6.44787				6.3752
6.33228				6.45768				6.3752
6.33721				6.46375				6.3752
6.33803				6.46515				6.39132
6.34132				6.47496				6.40692
6.34707				6.47682				6.41368
6.36146				6.48009				6.41576
6.36927				6.50064				6.4168
6.37091				6.50438				6.41732
6.37297				6.51652				6.42304
6.37502				6.5422				6.43708
6.37584				6.54454				6.44176
6.38653				6.54734				6.44176
6.39105				6.55388				6.4454
6.39722				6.55481				6.448
6.40215				6.56088				6.44904
6.40338				6.56088				6.45892
6.41078				6.57956				6.45944
6.42188				6.5847				6.4766
6.43462				6.5903				6.48232
6.43914				6.59684				6.48492
6.44037				6.60852				6.49376
6.44037				6.61365				6.49376
6.44654				6.61506				6.4948
6.44695				6.61926				6.49688
6.4527				6.61926				6.50052
6.46421				6.63093				6.50052
6.46462				6.63093				6.50208
6.46626				6.63841				6.5052
6.4712				6.63841				6.50936
6.4864				6.65008				6.51144
6.49133				6.65895				6.51144
6.49339				6.68651				6.51144
6.50243				6.68744				6.5208
6.50531				6.69071				6.52496
6.51599				6.69164				6.53224
6.51641				6.69958				6.5338
6.51682				6.70519				6.53744
6.52463				6.70986				6.53744
6.52586				6.71032				6.5468
6.52586				6.7248				6.54992
6.52586				6.7276				6.55044
6.52956				6.73227				6.552
6.55093				6.73461				6.55252
6.56408				6.73554				6.56188
6.5649				6.73648				6.56604
6.576				6.74582				6.5728
6.58504				6.74675				6.59048
6.58792				6.74722				6.59204
6.58792				6.74768				6.59204
6.6023				6.78738				6.59204
6.60436				6.79345				6.60556
6.60559				6.80045				6.60712
6.61792				6.83875				6.61908
6.62738				6.83875				6.6196
6.62738				6.84248				6.62324
6.63107				6.84389				6.62896
6.64012				6.85089				6.62896
6.64875				6.85276				6.63468
6.64998				6.85416				6.64352
6.66395				6.85883				6.64612
6.67217				6.86583				6.65964
6.67259				6.86724				6.66172
6.67834				6.89199				6.66848
6.68327				6.89339				6.67056
6.68409				6.91207				6.67368
6.69067				6.9158				6.68356
6.70711				6.93075				6.69032
6.7104				6.93121				6.70124
6.71574				6.93121				6.7054
6.71862				6.94242				6.70956
6.71862				6.94242				6.71112
6.7256				6.94429				6.72672
6.7256				6.95223				6.74648
6.74122				6.95877				6.76052
6.74204				6.96157				6.76104
6.75068				6.96577				6.76884
6.75437				6.97044				6.78028
6.75766				6.97044				6.786
6.7589				6.98258				6.80472
6.77616				6.98399				6.81252
6.7815				6.98866				6.8146
6.78273				6.99052				6.82448
6.78438				6.99099				6.82864
6.78602				6.99379				6.83956
6.80411				6.99566				6.85048
6.80822				6.99659				6.86556
6.81602				7.03022				6.87648
6.83123				7.03115				6.88168
6.83123				7.03816				6.89
6.83945				7.04423				6.89468
6.85466				7.0531				6.90092
6.86781				7.05357				6.90508
6.87192				7.05824				6.9082
6.88507				7.06384				6.9108
6.89494				7.06805				6.92016
6.90275				7.07505				6.92328
6.90275				7.08906				6.92432
6.9048				7.09373				6.92744
6.90809				7.1012				6.92848
6.9311				7.10354				6.93056
6.93932				7.11148				6.94044
6.95083				7.12549				6.95552
6.95371				7.12782				6.9628
6.95453				7.13062				6.97684
6.95905				7.14977				6.97944
6.96029				7.15304				6.98152
6.9607				7.15537				6.98724
6.96974				7.16098				6.9914
6.97303				7.17592				6.99972
6.98782				7.17592				7.00804
6.98988				7.18433				7.03352
7.02769				7.1876				7.03976
7.04454				7.19087				7.04236
7.04865				7.20301				7.046
7.05235				7.20534				7.04652
7.05934				7.21141				7.04964
7.10701				7.21889				7.05016
7.12386				7.22823				7.07512
7.14565				7.22916				7.111
7.1551				7.2852				7.11204
7.15551				7.31602				7.12556
7.1699				7.31789				7.13076
7.19168				7.3277				7.1526
7.19209				7.32957				7.15364
7.2036				7.3319				7.1656
7.21922				7.3361				7.17236
7.22826				7.33657				7.18016
7.24388				7.36272				7.21136
7.25168				7.39588				7.21604
7.26196				7.42997				7.22436
7.30676				7.43231				7.23788
7.31251				7.44491				7.23788
7.31251				7.472				7.24412
7.31909				7.472				7.25192
7.33471				7.47247				7.2644
7.34334				7.47527				7.28832
7.35361				7.49488				7.3216
7.36841				7.50189				7.3216
7.37375				7.51263				7.32628
7.37786				7.5131				7.358
7.41239				7.60603				7.37048
7.42636				7.62097				7.38348
7.44568				7.63125				7.38712
7.45554				7.63405				7.41104
7.47856				7.65787				7.42768
7.48595				7.66721				7.4828
7.495				7.68168				7.48332
7.54637				7.71157				7.49944
7.59939				7.73025				7.52024
7.60514				7.73025				7.54676
7.63597				7.78349				7.55612
7.67337				7.81011				7.59512
7.68282				7.86101				7.5998
7.80982				7.86475				7.61696
7.83325				7.8951				7.68248
7.90559				7.93526				7.68768
7.91668				7.95254				7.748
7.93723				7.96982				7.7844
8.01203				8.00438				7.79116
8.04944				8.01325				7.7948
8.07779				8.06696				7.9248
8.12753				8.09638				7.95236
9.12379								7.982

## Sheet: SuppFig3
Patient V20I					Patient G47E					Patient V122I

## Sheet: SuppFig4
Patient V20I							Patient G47E							Patient V122I
title	xaxis	yaxis	x	y			title	xaxis	yaxis	x	y			title	xaxis	yaxis	x	y
RELION masked-corrected FSC	Resolution (A-1)	Correlation Coefficient	0.001001	1			RELION masked-corrected FSC	Resolution (A-1)	Correlation Coefficient	0.001001	1			RELION masked-corrected FSC	Resolution (A-1)	Correlation Coefficient	0.001001	1
RELION masked-corrected FSC	Resolution (A-1)	Correlation Coefficient	0.00475213	1			RELION masked-corrected FSC	Resolution (A-1)	Correlation Coefficient	0.00418228	1			RELION masked-corrected FSC	Resolution (A-1)	Correlation Coefficient	0.00375601	0.999994
RELION masked-corrected FSC	Resolution (A-1)	Correlation Coefficient	0.00950426	0.999995			RELION masked-corrected FSC	Resolution (A-1)	Correlation Coefficient	0.00836456	0.999998			RELION masked-corrected FSC	Resolution (A-1)	Correlation Coefficient	0.00751202	0.999974
RELION masked-corrected FSC	Resolution (A-1)	Correlation Coefficient	0.0142564	0.99992			RELION masked-corrected FSC	Resolution (A-1)	Correlation Coefficient	0.0125468	0.999989			RELION masked-corrected FSC	Resolution (A-1)	Correlation Coefficient	0.011268	0.999909
RELION masked-corrected FSC	Resolution (A-1)	Correlation Coefficient	0.0190085	0.999816			RELION masked-corrected FSC	Resolution (A-1)	Correlation Coefficient	0.0167291	0.999951			RELION masked-corrected FSC	Resolution (A-1)	Correlation Coefficient	0.015024	0.999731
RELION masked-corrected FSC	Resolution (A-1)	Correlation Coefficient	0.0237606	0.999812			RELION masked-corrected FSC	Resolution (A-1)	Correlation Coefficient	0.0209114	0.999971			RELION masked-corrected FSC	Resolution (A-1)	Correlation Coefficient	0.01878	0.999747
RELION masked-corrected FSC	Resolution (A-1)	Correlation Coefficient	0.0285128	0.999356			RELION masked-corrected FSC	Resolution (A-1)	Correlation Coefficient	0.0250937	0.999943			RELION masked-corrected FSC	Resolution (A-1)	Correlation Coefficient	0.0225361	0.999721
RELION masked-corrected FSC	Resolution (A-1)	Correlation Coefficient	0.0332649	0.999354			RELION masked-corrected FSC	Resolution (A-1)	Correlation Coefficient	0.029276	0.999909			RELION masked-corrected FSC	Resolution (A-1)	Correlation Coefficient	0.0262921	0.99963
RELION masked-corrected FSC	Resolution (A-1)	Correlation Coefficient	0.038017	0.999422			RELION masked-corrected FSC	Resolution (A-1)	Correlation Coefficient	0.0334582	0.999928			RELION masked-corrected FSC	Resolution (A-1)	Correlation Coefficient	0.0300481	0.99959
RELION masked-corrected FSC	Resolution (A-1)	Correlation Coefficient	0.0427692	0.998775			RELION masked-corrected FSC	Resolution (A-1)	Correlation Coefficient	0.0376405	0.99988			RELION masked-corrected FSC	Resolution (A-1)	Correlation Coefficient	0.0338041	0.999486
RELION masked-corrected FSC	Resolution (A-1)	Correlation Coefficient	0.0475213	0.998344			RELION masked-corrected FSC	Resolution (A-1)	Correlation Coefficient	0.0418228	0.999743			RELION masked-corrected FSC	Resolution (A-1)	Correlation Coefficient	0.0375601	0.999413
RELION masked-corrected FSC	Resolution (A-1)	Correlation Coefficient	0.0522734	0.998314			RELION masked-corrected FSC	Resolution (A-1)	Correlation Coefficient	0.0460051	0.99961			RELION masked-corrected FSC	Resolution (A-1)	Correlation Coefficient	0.0413161	0.998828
RELION masked-corrected FSC	Resolution (A-1)	Correlation Coefficient	0.0570255	0.998021			RELION masked-corrected FSC	Resolution (A-1)	Correlation Coefficient	0.0501874	0.999495			RELION masked-corrected FSC	Resolution (A-1)	Correlation Coefficient	0.0450721	0.997556
RELION masked-corrected FSC	Resolution (A-1)	Correlation Coefficient	0.0617777	0.998461			RELION masked-corrected FSC	Resolution (A-1)	Correlation Coefficient	0.0543696	0.999406			RELION masked-corrected FSC	Resolution (A-1)	Correlation Coefficient	0.0488281	0.997101
RELION masked-corrected FSC	Resolution (A-1)	Correlation Coefficient	0.0665298	0.99833			RELION masked-corrected FSC	Resolution (A-1)	Correlation Coefficient	0.0585519	0.999589			RELION masked-corrected FSC	Resolution (A-1)	Correlation Coefficient	0.0525841	0.996906
RELION masked-corrected FSC	Resolution (A-1)	Correlation Coefficient	0.0712819	0.997694			RELION masked-corrected FSC	Resolution (A-1)	Correlation Coefficient	0.0627342	0.999693			RELION masked-corrected FSC	Resolution (A-1)	Correlation Coefficient	0.0563401	0.996271
RELION masked-corrected FSC	Resolution (A-1)	Correlation Coefficient	0.0760341	0.997568			RELION masked-corrected FSC	Resolution (A-1)	Correlation Coefficient	0.0669165	0.999653			RELION masked-corrected FSC	Resolution (A-1)	Correlation Coefficient	0.0600962	0.997012
RELION masked-corrected FSC	Resolution (A-1)	Correlation Coefficient	0.0807862	0.998301			RELION masked-corrected FSC	Resolution (A-1)	Correlation Coefficient	0.0710988	0.999525			RELION masked-corrected FSC	Resolution (A-1)	Correlation Coefficient	0.0638522	0.997689
RELION masked-corrected FSC	Resolution (A-1)	Correlation Coefficient	0.0855383	0.998253			RELION masked-corrected FSC	Resolution (A-1)	Correlation Coefficient	0.075281	0.999456			RELION masked-corrected FSC	Resolution (A-1)	Correlation Coefficient	0.0676082	0.997306
RELION masked-corrected FSC	Resolution (A-1)	Correlation Coefficient	0.0902904	0.998065			RELION masked-corrected FSC	Resolution (A-1)	Correlation Coefficient	0.0794633	0.999501			RELION masked-corrected FSC	Resolution (A-1)	Correlation Coefficient	0.0713642	0.996115
RELION masked-corrected FSC	Resolution (A-1)	Correlation Coefficient	0.0950426	0.997715			RELION masked-corrected FSC	Resolution (A-1)	Correlation Coefficient	0.0836456	0.999552			RELION masked-corrected FSC	Resolution (A-1)	Correlation Coefficient	0.0751202	0.995305
RELION masked-corrected FSC	Resolution (A-1)	Correlation Coefficient	0.0997947	0.996447			RELION masked-corrected FSC	Resolution (A-1)	Correlation Coefficient	0.0878279	0.999545			RELION masked-corrected FSC	Resolution (A-1)	Correlation Coefficient	0.0788762	0.995343
RELION masked-corrected FSC	Resolution (A-1)	Correlation Coefficient	0.104547	0.995609			RELION masked-corrected FSC	Resolution (A-1)	Correlation Coefficient	0.0920102	0.999473			RELION masked-corrected FSC	Resolution (A-1)	Correlation Coefficient	0.0826322	0.995779
RELION masked-corrected FSC	Resolution (A-1)	Correlation Coefficient	0.109299	0.993878			RELION masked-corrected FSC	Resolution (A-1)	Correlation Coefficient	0.0961925	0.999391			RELION masked-corrected FSC	Resolution (A-1)	Correlation Coefficient	0.0863882	0.996323
RELION masked-corrected FSC	Resolution (A-1)	Correlation Coefficient	0.114051	0.991725			RELION masked-corrected FSC	Resolution (A-1)	Correlation Coefficient	0.100375	0.99934			RELION masked-corrected FSC	Resolution (A-1)	Correlation Coefficient	0.0901442	0.995936
RELION masked-corrected FSC	Resolution (A-1)	Correlation Coefficient	0.118803	0.991219			RELION masked-corrected FSC	Resolution (A-1)	Correlation Coefficient	0.104557	0.9993			RELION masked-corrected FSC	Resolution (A-1)	Correlation Coefficient	0.0939002	0.995218
RELION masked-corrected FSC	Resolution (A-1)	Correlation Coefficient	0.123555	0.992337			RELION masked-corrected FSC	Resolution (A-1)	Correlation Coefficient	0.108739	0.999104			RELION masked-corrected FSC	Resolution (A-1)	Correlation Coefficient	0.0976563	0.995064
RELION masked-corrected FSC	Resolution (A-1)	Correlation Coefficient	0.128307	0.990606			RELION masked-corrected FSC	Resolution (A-1)	Correlation Coefficient	0.112922	0.998732			RELION masked-corrected FSC	Resolution (A-1)	Correlation Coefficient	0.101412	0.994566
RELION masked-corrected FSC	Resolution (A-1)	Correlation Coefficient	0.13306	0.987654			RELION masked-corrected FSC	Resolution (A-1)	Correlation Coefficient	0.117104	0.998598			RELION masked-corrected FSC	Resolution (A-1)	Correlation Coefficient	0.105168	0.99377
RELION masked-corrected FSC	Resolution (A-1)	Correlation Coefficient	0.137812	0.986417			RELION masked-corrected FSC	Resolution (A-1)	Correlation Coefficient	0.121286	0.998645			RELION masked-corrected FSC	Resolution (A-1)	Correlation Coefficient	0.108924	0.992009
RELION masked-corrected FSC	Resolution (A-1)	Correlation Coefficient	0.142564	0.98503			RELION masked-corrected FSC	Resolution (A-1)	Correlation Coefficient	0.125468	0.99858			RELION masked-corrected FSC	Resolution (A-1)	Correlation Coefficient	0.11268	0.98942
RELION masked-corrected FSC	Resolution (A-1)	Correlation Coefficient	0.147316	0.980273			RELION masked-corrected FSC	Resolution (A-1)	Correlation Coefficient	0.129651	0.998146			RELION masked-corrected FSC	Resolution (A-1)	Correlation Coefficient	0.116436	0.987619
RELION masked-corrected FSC	Resolution (A-1)	Correlation Coefficient	0.152068	0.97642			RELION masked-corrected FSC	Resolution (A-1)	Correlation Coefficient	0.133833	0.997893			RELION masked-corrected FSC	Resolution (A-1)	Correlation Coefficient	0.120192	0.987782
RELION masked-corrected FSC	Resolution (A-1)	Correlation Coefficient	0.15682	0.977561			RELION masked-corrected FSC	Resolution (A-1)	Correlation Coefficient	0.138015	0.998239			RELION masked-corrected FSC	Resolution (A-1)	Correlation Coefficient	0.123948	0.98826
RELION masked-corrected FSC	Resolution (A-1)	Correlation Coefficient	0.161572	0.981123			RELION masked-corrected FSC	Resolution (A-1)	Correlation Coefficient	0.142198	0.998297			RELION masked-corrected FSC	Resolution (A-1)	Correlation Coefficient	0.127704	0.988263
RELION masked-corrected FSC	Resolution (A-1)	Correlation Coefficient	0.166325	0.98254			RELION masked-corrected FSC	Resolution (A-1)	Correlation Coefficient	0.14638	0.998379			RELION masked-corrected FSC	Resolution (A-1)	Correlation Coefficient	0.13146	0.987469
RELION masked-corrected FSC	Resolution (A-1)	Correlation Coefficient	0.171077	0.981991			RELION masked-corrected FSC	Resolution (A-1)	Correlation Coefficient	0.150562	0.998124			RELION masked-corrected FSC	Resolution (A-1)	Correlation Coefficient	0.135216	0.98552
RELION masked-corrected FSC	Resolution (A-1)	Correlation Coefficient	0.175829	0.975538			RELION masked-corrected FSC	Resolution (A-1)	Correlation Coefficient	0.154744	0.997622			RELION masked-corrected FSC	Resolution (A-1)	Correlation Coefficient	0.138972	0.982439
RELION masked-corrected FSC	Resolution (A-1)	Correlation Coefficient	0.180581	0.976001			RELION masked-corrected FSC	Resolution (A-1)	Correlation Coefficient	0.158927	0.997528			RELION masked-corrected FSC	Resolution (A-1)	Correlation Coefficient	0.142728	0.980961
RELION masked-corrected FSC	Resolution (A-1)	Correlation Coefficient	0.185333	0.978929			RELION masked-corrected FSC	Resolution (A-1)	Correlation Coefficient	0.163109	0.997953			RELION masked-corrected FSC	Resolution (A-1)	Correlation Coefficient	0.146484	0.978943
RELION masked-corrected FSC	Resolution (A-1)	Correlation Coefficient	0.190085	0.975306			RELION masked-corrected FSC	Resolution (A-1)	Correlation Coefficient	0.167291	0.998245			RELION masked-corrected FSC	Resolution (A-1)	Correlation Coefficient	0.15024	0.97669
RELION masked-corrected FSC	Resolution (A-1)	Correlation Coefficient	0.194837	0.973153			RELION masked-corrected FSC	Resolution (A-1)	Correlation Coefficient	0.171473	0.998167			RELION masked-corrected FSC	Resolution (A-1)	Correlation Coefficient	0.153996	0.972202
RELION masked-corrected FSC	Resolution (A-1)	Correlation Coefficient	0.199589	0.987514			RELION masked-corrected FSC	Resolution (A-1)	Correlation Coefficient	0.175656	0.998204			RELION masked-corrected FSC	Resolution (A-1)	Correlation Coefficient	0.157752	0.974605
RELION masked-corrected FSC	Resolution (A-1)	Correlation Coefficient	0.204342	0.991473			RELION masked-corrected FSC	Resolution (A-1)	Correlation Coefficient	0.179838	0.998522			RELION masked-corrected FSC	Resolution (A-1)	Correlation Coefficient	0.161508	0.977922
RELION masked-corrected FSC	Resolution (A-1)	Correlation Coefficient	0.209094	0.991277			RELION masked-corrected FSC	Resolution (A-1)	Correlation Coefficient	0.18402	0.998614			RELION masked-corrected FSC	Resolution (A-1)	Correlation Coefficient	0.165264	0.976511
RELION masked-corrected FSC	Resolution (A-1)	Correlation Coefficient	0.213846	0.988669			RELION masked-corrected FSC	Resolution (A-1)	Correlation Coefficient	0.188203	0.998516			RELION masked-corrected FSC	Resolution (A-1)	Correlation Coefficient	0.16902	0.970694
RELION masked-corrected FSC	Resolution (A-1)	Correlation Coefficient	0.218598	0.977734			RELION masked-corrected FSC	Resolution (A-1)	Correlation Coefficient	0.192385	0.997999			RELION masked-corrected FSC	Resolution (A-1)	Correlation Coefficient	0.172776	0.964439
RELION masked-corrected FSC	Resolution (A-1)	Correlation Coefficient	0.22335	0.947418			RELION masked-corrected FSC	Resolution (A-1)	Correlation Coefficient	0.196567	0.997659			RELION masked-corrected FSC	Resolution (A-1)	Correlation Coefficient	0.176532	0.967001
RELION masked-corrected FSC	Resolution (A-1)	Correlation Coefficient	0.228102	0.929229			RELION masked-corrected FSC	Resolution (A-1)	Correlation Coefficient	0.200749	0.998319			RELION masked-corrected FSC	Resolution (A-1)	Correlation Coefficient	0.180288	0.973527
RELION masked-corrected FSC	Resolution (A-1)	Correlation Coefficient	0.232854	0.913916			RELION masked-corrected FSC	Resolution (A-1)	Correlation Coefficient	0.204932	0.998809			RELION masked-corrected FSC	Resolution (A-1)	Correlation Coefficient	0.184044	0.977006
RELION masked-corrected FSC	Resolution (A-1)	Correlation Coefficient	0.237606	0.869853			RELION masked-corrected FSC	Resolution (A-1)	Correlation Coefficient	0.209114	0.99893			RELION masked-corrected FSC	Resolution (A-1)	Correlation Coefficient	0.1878	0.976808
RELION masked-corrected FSC	Resolution (A-1)	Correlation Coefficient	0.242359	0.838732			RELION masked-corrected FSC	Resolution (A-1)	Correlation Coefficient	0.213296	0.998805			RELION masked-corrected FSC	Resolution (A-1)	Correlation Coefficient	0.191556	0.974361
RELION masked-corrected FSC	Resolution (A-1)	Correlation Coefficient	0.247111	0.805771			RELION masked-corrected FSC	Resolution (A-1)	Correlation Coefficient	0.217479	0.998432			RELION masked-corrected FSC	Resolution (A-1)	Correlation Coefficient	0.195313	0.968208
RELION masked-corrected FSC	Resolution (A-1)	Correlation Coefficient	0.251863	0.740592			RELION masked-corrected FSC	Resolution (A-1)	Correlation Coefficient	0.221661	0.997881			RELION masked-corrected FSC	Resolution (A-1)	Correlation Coefficient	0.199069	0.972522
RELION masked-corrected FSC	Resolution (A-1)	Correlation Coefficient	0.256615	0.702956			RELION masked-corrected FSC	Resolution (A-1)	Correlation Coefficient	0.225843	0.997434			RELION masked-corrected FSC	Resolution (A-1)	Correlation Coefficient	0.202825	0.984073
RELION masked-corrected FSC	Resolution (A-1)	Correlation Coefficient	0.261367	0.677544			RELION masked-corrected FSC	Resolution (A-1)	Correlation Coefficient	0.230025	0.996754			RELION masked-corrected FSC	Resolution (A-1)	Correlation Coefficient	0.206581	0.988235
RELION masked-corrected FSC	Resolution (A-1)	Correlation Coefficient	0.266119	0.605841			RELION masked-corrected FSC	Resolution (A-1)	Correlation Coefficient	0.234208	0.995871			RELION masked-corrected FSC	Resolution (A-1)	Correlation Coefficient	0.210337	0.988781
RELION masked-corrected FSC	Resolution (A-1)	Correlation Coefficient	0.270871	0.554768			RELION masked-corrected FSC	Resolution (A-1)	Correlation Coefficient	0.23839	0.995411			RELION masked-corrected FSC	Resolution (A-1)	Correlation Coefficient	0.214093	0.986166
RELION masked-corrected FSC	Resolution (A-1)	Correlation Coefficient	0.275623	0.515869			RELION masked-corrected FSC	Resolution (A-1)	Correlation Coefficient	0.242572	0.994866			RELION masked-corrected FSC	Resolution (A-1)	Correlation Coefficient	0.217849	0.97767
RELION masked-corrected FSC	Resolution (A-1)	Correlation Coefficient	0.280376	0.406074			RELION masked-corrected FSC	Resolution (A-1)	Correlation Coefficient	0.246755	0.994099			RELION masked-corrected FSC	Resolution (A-1)	Correlation Coefficient	0.221605	0.966614
RELION masked-corrected FSC	Resolution (A-1)	Correlation Coefficient	0.285128	0.347679			RELION masked-corrected FSC	Resolution (A-1)	Correlation Coefficient	0.250937	0.993172			RELION masked-corrected FSC	Resolution (A-1)	Correlation Coefficient	0.225361	0.958652
RELION masked-corrected FSC	Resolution (A-1)	Correlation Coefficient	0.28988	0.324006			RELION masked-corrected FSC	Resolution (A-1)	Correlation Coefficient	0.255119	0.992467			RELION masked-corrected FSC	Resolution (A-1)	Correlation Coefficient	0.229117	0.946716
RELION masked-corrected FSC	Resolution (A-1)	Correlation Coefficient	0.294632	0.212581			RELION masked-corrected FSC	Resolution (A-1)	Correlation Coefficient	0.259301	0.991414			RELION masked-corrected FSC	Resolution (A-1)	Correlation Coefficient	0.232873	0.934412
RELION masked-corrected FSC	Resolution (A-1)	Correlation Coefficient	0.299384	0.1421			RELION masked-corrected FSC	Resolution (A-1)	Correlation Coefficient	0.263484	0.990797			RELION masked-corrected FSC	Resolution (A-1)	Correlation Coefficient	0.236629	0.926053
RELION masked-corrected FSC	Resolution (A-1)	Correlation Coefficient	0.304136	0.151413			RELION masked-corrected FSC	Resolution (A-1)	Correlation Coefficient	0.267666	0.989871			RELION masked-corrected FSC	Resolution (A-1)	Correlation Coefficient	0.240385	0.915042
RELION masked-corrected FSC	Resolution (A-1)	Correlation Coefficient	0.308888	0.142974			RELION masked-corrected FSC	Resolution (A-1)	Correlation Coefficient	0.271848	0.988681			RELION masked-corrected FSC	Resolution (A-1)	Correlation Coefficient	0.244141	0.900079
RELION masked-corrected FSC	Resolution (A-1)	Correlation Coefficient	0.313641	0.108877			RELION masked-corrected FSC	Resolution (A-1)	Correlation Coefficient	0.276031	0.986682			RELION masked-corrected FSC	Resolution (A-1)	Correlation Coefficient	0.247897	0.887267
RELION masked-corrected FSC	Resolution (A-1)	Correlation Coefficient	0.318393	0.0886348			RELION masked-corrected FSC	Resolution (A-1)	Correlation Coefficient	0.280213	0.984128			RELION masked-corrected FSC	Resolution (A-1)	Correlation Coefficient	0.251653	0.864691
RELION masked-corrected FSC	Resolution (A-1)	Correlation Coefficient	0.323145	0.0356345			RELION masked-corrected FSC	Resolution (A-1)	Correlation Coefficient	0.284395	0.981503			RELION masked-corrected FSC	Resolution (A-1)	Correlation Coefficient	0.255409	0.841949
RELION masked-corrected FSC	Resolution (A-1)	Correlation Coefficient	0.327897	-0.018414			RELION masked-corrected FSC	Resolution (A-1)	Correlation Coefficient	0.288577	0.980017			RELION masked-corrected FSC	Resolution (A-1)	Correlation Coefficient	0.259165	0.831917
RELION masked-corrected FSC	Resolution (A-1)	Correlation Coefficient	0.332649	0.0369067			RELION masked-corrected FSC	Resolution (A-1)	Correlation Coefficient	0.29276	0.978885			RELION masked-corrected FSC	Resolution (A-1)	Correlation Coefficient	0.262921	0.814886
RELION masked-corrected FSC	Resolution (A-1)	Correlation Coefficient	0.337401	0.0909161			RELION masked-corrected FSC	Resolution (A-1)	Correlation Coefficient	0.296942	0.975039			RELION masked-corrected FSC	Resolution (A-1)	Correlation Coefficient	0.266677	0.789942
RELION masked-corrected FSC	Resolution (A-1)	Correlation Coefficient	0.342153	0.0966373			RELION masked-corrected FSC	Resolution (A-1)	Correlation Coefficient	0.301124	0.967248			RELION masked-corrected FSC	Resolution (A-1)	Correlation Coefficient	0.270433	0.773612
RELION masked-corrected FSC	Resolution (A-1)	Correlation Coefficient	0.346905	0.079506			RELION masked-corrected FSC	Resolution (A-1)	Correlation Coefficient	0.305306	0.959951			RELION masked-corrected FSC	Resolution (A-1)	Correlation Coefficient	0.274189	0.759371
RELION masked-corrected FSC	Resolution (A-1)	Correlation Coefficient	0.351658	0.0265013			RELION masked-corrected FSC	Resolution (A-1)	Correlation Coefficient	0.309489	0.891323			RELION masked-corrected FSC	Resolution (A-1)	Correlation Coefficient	0.277945	0.737069
RELION masked-corrected FSC	Resolution (A-1)	Correlation Coefficient	0.35641	0.00953636			RELION masked-corrected FSC	Resolution (A-1)	Correlation Coefficient	0.313671	0.90631			RELION masked-corrected FSC	Resolution (A-1)	Correlation Coefficient	0.281701	0.698194
RELION masked-corrected FSC	Resolution (A-1)	Correlation Coefficient	0.361162	-0.0210708			RELION masked-corrected FSC	Resolution (A-1)	Correlation Coefficient	0.317853	0.90538			RELION masked-corrected FSC	Resolution (A-1)	Correlation Coefficient	0.285457	0.645855
RELION masked-corrected FSC	Resolution (A-1)	Correlation Coefficient	0.365914	0.00565489			RELION masked-corrected FSC	Resolution (A-1)	Correlation Coefficient	0.322036	0.906684			RELION masked-corrected FSC	Resolution (A-1)	Correlation Coefficient	0.289213	0.591044
RELION masked-corrected FSC	Resolution (A-1)	Correlation Coefficient	0.370666	0.0441293			RELION masked-corrected FSC	Resolution (A-1)	Correlation Coefficient	0.326218	0.897936			RELION masked-corrected FSC	Resolution (A-1)	Correlation Coefficient	0.292969	0.56204
RELION masked-corrected FSC	Resolution (A-1)	Correlation Coefficient	0.375418	0.0514076			RELION masked-corrected FSC	Resolution (A-1)	Correlation Coefficient	0.3304	0.871816			RELION masked-corrected FSC	Resolution (A-1)	Correlation Coefficient	0.296725	0.541792
RELION masked-corrected FSC	Resolution (A-1)	Correlation Coefficient	0.38017	0.0626015			RELION masked-corrected FSC	Resolution (A-1)	Correlation Coefficient	0.334582	0.851194			RELION masked-corrected FSC	Resolution (A-1)	Correlation Coefficient	0.300481	0.481577
RELION masked-corrected FSC	Resolution (A-1)	Correlation Coefficient	0.384922	0.042944			RELION masked-corrected FSC	Resolution (A-1)	Correlation Coefficient	0.338765	0.848536			RELION masked-corrected FSC	Resolution (A-1)	Correlation Coefficient	0.304237	0.420042
RELION masked-corrected FSC	Resolution (A-1)	Correlation Coefficient	0.389675	0.012918			RELION masked-corrected FSC	Resolution (A-1)	Correlation Coefficient	0.342947	0.823533			RELION masked-corrected FSC	Resolution (A-1)	Correlation Coefficient	0.307993	0.350997
RELION masked-corrected FSC	Resolution (A-1)	Correlation Coefficient	0.394427	0.00839564			RELION masked-corrected FSC	Resolution (A-1)	Correlation Coefficient	0.347129	0.801218			RELION masked-corrected FSC	Resolution (A-1)	Correlation Coefficient	0.311749	0.285815
RELION masked-corrected FSC	Resolution (A-1)	Correlation Coefficient	0.399179	0.0241726			RELION masked-corrected FSC	Resolution (A-1)	Correlation Coefficient	0.351312	0.787855			RELION masked-corrected FSC	Resolution (A-1)	Correlation Coefficient	0.315505	0.237655
RELION masked-corrected FSC	Resolution (A-1)	Correlation Coefficient	0.403931	0.0437852			RELION masked-corrected FSC	Resolution (A-1)	Correlation Coefficient	0.355494	0.752125			RELION masked-corrected FSC	Resolution (A-1)	Correlation Coefficient	0.319261	0.217745
RELION masked-corrected FSC	Resolution (A-1)	Correlation Coefficient	0.408683	0.0453456			RELION masked-corrected FSC	Resolution (A-1)	Correlation Coefficient	0.359676	0.73298			RELION masked-corrected FSC	Resolution (A-1)	Correlation Coefficient	0.323017	0.201348
RELION masked-corrected FSC	Resolution (A-1)	Correlation Coefficient	0.413435	0.0504478			RELION masked-corrected FSC	Resolution (A-1)	Correlation Coefficient	0.363858	0.735868			RELION masked-corrected FSC	Resolution (A-1)	Correlation Coefficient	0.326773	0.189337
RELION masked-corrected FSC	Resolution (A-1)	Correlation Coefficient	0.418187	0.0374411			RELION masked-corrected FSC	Resolution (A-1)	Correlation Coefficient	0.368041	0.706165			RELION masked-corrected FSC	Resolution (A-1)	Correlation Coefficient	0.330529	0.187819
RELION masked-corrected FSC	Resolution (A-1)	Correlation Coefficient	0.422939	0.0393385			RELION masked-corrected FSC	Resolution (A-1)	Correlation Coefficient	0.372223	0.657216			RELION masked-corrected FSC	Resolution (A-1)	Correlation Coefficient	0.334285	0.152042
RELION masked-corrected FSC	Resolution (A-1)	Correlation Coefficient	0.427692	0.0353968			RELION masked-corrected FSC	Resolution (A-1)	Correlation Coefficient	0.376405	0.613783			RELION masked-corrected FSC	Resolution (A-1)	Correlation Coefficient	0.338041	0.0984304
RELION masked-corrected FSC	Resolution (A-1)	Correlation Coefficient	0.432444	0.0118531			RELION masked-corrected FSC	Resolution (A-1)	Correlation Coefficient	0.380588	0.571265			RELION masked-corrected FSC	Resolution (A-1)	Correlation Coefficient	0.341797	0.0545458
RELION masked-corrected FSC	Resolution (A-1)	Correlation Coefficient	0.437196	-0.00872062			RELION masked-corrected FSC	Resolution (A-1)	Correlation Coefficient	0.38477	0.500401			RELION masked-corrected FSC	Resolution (A-1)	Correlation Coefficient	0.345553	0.0301654
RELION masked-corrected FSC	Resolution (A-1)	Correlation Coefficient	0.441948	-0.0153946			RELION masked-corrected FSC	Resolution (A-1)	Correlation Coefficient	0.388952	0.458669			RELION masked-corrected FSC	Resolution (A-1)	Correlation Coefficient	0.349309	0.0301715
RELION masked-corrected FSC	Resolution (A-1)	Correlation Coefficient	0.4467	-0.0103001			RELION masked-corrected FSC	Resolution (A-1)	Correlation Coefficient	0.393134	0.400601			RELION masked-corrected FSC	Resolution (A-1)	Correlation Coefficient	0.353065	0.0423559
RELION masked-corrected FSC	Resolution (A-1)	Correlation Coefficient	0.451452	0.00499772			RELION masked-corrected FSC	Resolution (A-1)	Correlation Coefficient	0.397317	0.332398			RELION masked-corrected FSC	Resolution (A-1)	Correlation Coefficient	0.356821	0.0192423
RELION masked-corrected FSC	Resolution (A-1)	Correlation Coefficient	0.456204	-0.00665501			RELION masked-corrected FSC	Resolution (A-1)	Correlation Coefficient	0.401499	0.282358			RELION masked-corrected FSC	Resolution (A-1)	Correlation Coefficient	0.360577	-0.00769564
RELION masked-corrected FSC	Resolution (A-1)	Correlation Coefficient	0.460956	-0.0103115			RELION masked-corrected FSC	Resolution (A-1)	Correlation Coefficient	0.405681	0.226968			RELION masked-corrected FSC	Resolution (A-1)	Correlation Coefficient	0.364333	-0.00904656
RELION masked-corrected FSC	Resolution (A-1)	Correlation Coefficient	0.465709	-0.000713086			RELION masked-corrected FSC	Resolution (A-1)	Correlation Coefficient	0.409863	0.17555			RELION masked-corrected FSC	Resolution (A-1)	Correlation Coefficient	0.368089	-0.00472691
RELION masked-corrected FSC	Resolution (A-1)	Correlation Coefficient	0.470461	0.00115209			RELION masked-corrected FSC	Resolution (A-1)	Correlation Coefficient	0.414046	0.158326			RELION masked-corrected FSC	Resolution (A-1)	Correlation Coefficient	0.371845	-0.0112892
RELION masked-corrected FSC	Resolution (A-1)	Correlation Coefficient	0.475213	-0.0193592			RELION masked-corrected FSC	Resolution (A-1)	Correlation Coefficient	0.418228	0.155395			RELION masked-corrected FSC	Resolution (A-1)	Correlation Coefficient	0.375601	-0.000329932
RELION masked-corrected FSC	Resolution (A-1)	Correlation Coefficient	0.479965	-0.0366506			RELION masked-corrected FSC	Resolution (A-1)	Correlation Coefficient	0.42241	0.148981			RELION masked-corrected FSC	Resolution (A-1)	Correlation Coefficient	0.379357	0.0185863
RELION masked-corrected FSC	Resolution (A-1)	Correlation Coefficient	0.484717	-0.0228307			RELION masked-corrected FSC	Resolution (A-1)	Correlation Coefficient	0.426593	0.137878			RELION masked-corrected FSC	Resolution (A-1)	Correlation Coefficient	0.383113	0.0209531
RELION masked-corrected FSC	Resolution (A-1)	Correlation Coefficient	0.489469	0.000582084			RELION masked-corrected FSC	Resolution (A-1)	Correlation Coefficient	0.430775	0.115373			RELION masked-corrected FSC	Resolution (A-1)	Correlation Coefficient	0.386869	0.0260695
RELION masked-corrected FSC	Resolution (A-1)	Correlation Coefficient	0.494221	0.0118414			RELION masked-corrected FSC	Resolution (A-1)	Correlation Coefficient	0.434957	0.0862926			RELION masked-corrected FSC	Resolution (A-1)	Correlation Coefficient	0.390625	0.0226484
RELION masked-corrected FSC	Resolution (A-1)	Correlation Coefficient	0.498974	-0.000956429			RELION masked-corrected FSC	Resolution (A-1)	Correlation Coefficient	0.439139	0.0708311			RELION masked-corrected FSC	Resolution (A-1)	Correlation Coefficient	0.394381	-0.00115795
RELION masked-corrected FSC	Resolution (A-1)	Correlation Coefficient	0.503726	-0.00807704			RELION masked-corrected FSC	Resolution (A-1)	Correlation Coefficient	0.443322	0.0582888			RELION masked-corrected FSC	Resolution (A-1)	Correlation Coefficient	0.398137	-0.0285879
RELION masked-corrected FSC	Resolution (A-1)	Correlation Coefficient	0.508478	0.00301685			RELION masked-corrected FSC	Resolution (A-1)	Correlation Coefficient	0.447504	0.0489457			RELION masked-corrected FSC	Resolution (A-1)	Correlation Coefficient	0.401893	-0.0284799
RELION masked-corrected FSC	Resolution (A-1)	Correlation Coefficient	0.51323	0.011865			RELION masked-corrected FSC	Resolution (A-1)	Correlation Coefficient	0.451686	0.0533483			RELION masked-corrected FSC	Resolution (A-1)	Correlation Coefficient	0.405649	-0.0124477
RELION masked-corrected FSC	Resolution (A-1)	Correlation Coefficient	0.517982	-0.00658309			RELION masked-corrected FSC	Resolution (A-1)	Correlation Coefficient	0.455869	0.0590728			RELION masked-corrected FSC	Resolution (A-1)	Correlation Coefficient	0.409405	-0.00163794
RELION masked-corrected FSC	Resolution (A-1)	Correlation Coefficient	0.522734	-0.0292391			RELION masked-corrected FSC	Resolution (A-1)	Correlation Coefficient	0.460051	0.0566429			RELION masked-corrected FSC	Resolution (A-1)	Correlation Coefficient	0.413161	0.017637
RELION masked-corrected FSC	Resolution (A-1)	Correlation Coefficient	0.527486	-0.0201641			RELION masked-corrected FSC	Resolution (A-1)	Correlation Coefficient	0.464233	0.039933			RELION masked-corrected FSC	Resolution (A-1)	Correlation Coefficient	0.416917	0.0305272
RELION masked-corrected FSC	Resolution (A-1)	Correlation Coefficient	0.532238	0.00360432			RELION masked-corrected FSC	Resolution (A-1)	Correlation Coefficient	0.468415	0.0336243			RELION masked-corrected FSC	Resolution (A-1)	Correlation Coefficient	0.420673	0.0367425
RELION masked-corrected FSC	Resolution (A-1)	Correlation Coefficient	0.536991	0.0159232			RELION masked-corrected FSC	Resolution (A-1)	Correlation Coefficient	0.472598	0.0400511			RELION masked-corrected FSC	Resolution (A-1)	Correlation Coefficient	0.424429	0.0172863
RELION masked-corrected FSC	Resolution (A-1)	Correlation Coefficient	0.541743	0.00420636			RELION masked-corrected FSC	Resolution (A-1)	Correlation Coefficient	0.47678	0.050124			RELION masked-corrected FSC	Resolution (A-1)	Correlation Coefficient	0.428185	-0.00728482
RELION masked-corrected FSC	Resolution (A-1)	Correlation Coefficient	0.546495	-0.000651081			RELION masked-corrected FSC	Resolution (A-1)	Correlation Coefficient	0.480962	0.0460094			RELION masked-corrected FSC	Resolution (A-1)	Correlation Coefficient	0.431941	-0.0191719
RELION masked-corrected FSC	Resolution (A-1)	Correlation Coefficient	0.551247	0.0136375			RELION masked-corrected FSC	Resolution (A-1)	Correlation Coefficient	0.485145	0.0288994			RELION masked-corrected FSC	Resolution (A-1)	Correlation Coefficient	0.435697	-0.00555231
RELION masked-corrected FSC	Resolution (A-1)	Correlation Coefficient	0.555999	0.0184013			RELION masked-corrected FSC	Resolution (A-1)	Correlation Coefficient	0.489327	0.0241709			RELION masked-corrected FSC	Resolution (A-1)	Correlation Coefficient	0.439453	0.00600923
RELION masked-corrected FSC	Resolution (A-1)	Correlation Coefficient	0.560751	-0.00705508			RELION masked-corrected FSC	Resolution (A-1)	Correlation Coefficient	0.493509	0.0258991			RELION masked-corrected FSC	Resolution (A-1)	Correlation Coefficient	0.443209	0.00552615
RELION masked-corrected FSC	Resolution (A-1)	Correlation Coefficient	0.565503	-0.0198499			RELION masked-corrected FSC	Resolution (A-1)	Correlation Coefficient	0.497691	0.017513			RELION masked-corrected FSC	Resolution (A-1)	Correlation Coefficient	0.446965	0.0149285
RELION masked-corrected FSC	Resolution (A-1)	Correlation Coefficient	0.570255	0.00147485			RELION masked-corrected FSC	Resolution (A-1)	Correlation Coefficient	0.501874	0.0211947			RELION masked-corrected FSC	Resolution (A-1)	Correlation Coefficient	0.450721	0.0148907
RELION masked-corrected FSC	Resolution (A-1)	Correlation Coefficient	0.575008	0.00355664			RELION masked-corrected FSC	Resolution (A-1)	Correlation Coefficient	0.506056	0.0294023			RELION masked-corrected FSC	Resolution (A-1)	Correlation Coefficient	0.454477	0.0186693
RELION masked-corrected FSC	Resolution (A-1)	Correlation Coefficient	0.57976	-0.0213603			RELION masked-corrected FSC	Resolution (A-1)	Correlation Coefficient	0.510238	0.039485			RELION masked-corrected FSC	Resolution (A-1)	Correlation Coefficient	0.458233	0.0159804
RELION masked-corrected FSC	Resolution (A-1)	Correlation Coefficient	0.584512	-0.0132452			RELION masked-corrected FSC	Resolution (A-1)	Correlation Coefficient	0.51442	0.0257701			RELION masked-corrected FSC	Resolution (A-1)	Correlation Coefficient	0.461989	0.0161521
RELION masked-corrected FSC	Resolution (A-1)	Correlation Coefficient	0.589264	0.00306217			RELION masked-corrected FSC	Resolution (A-1)	Correlation Coefficient	0.518603	0.0138165			RELION masked-corrected FSC	Resolution (A-1)	Correlation Coefficient	0.465745	0.0129025
RELION masked-corrected FSC	Resolution (A-1)	Correlation Coefficient	0.594016	0.006234			RELION masked-corrected FSC	Resolution (A-1)	Correlation Coefficient	0.522785	0.0121648			RELION masked-corrected FSC	Resolution (A-1)	Correlation Coefficient	0.469501	0.00918522
RELION masked-corrected FSC	Resolution (A-1)	Correlation Coefficient	0.598768	-0.00507929			RELION masked-corrected FSC	Resolution (A-1)	Correlation Coefficient	0.526967	0.0116717			RELION masked-corrected FSC	Resolution (A-1)	Correlation Coefficient	0.473257	0.00939065
RELION masked-corrected FSC	Resolution (A-1)	Correlation Coefficient	0.60352	-0.0148958			RELION masked-corrected FSC	Resolution (A-1)	Correlation Coefficient	0.53115	0.000795279			RELION masked-corrected FSC	Resolution (A-1)	Correlation Coefficient	0.477013	0.00781666
RELION masked-corrected FSC	Resolution (A-1)	Correlation Coefficient	0.608272	-0.0239813			RELION masked-corrected FSC	Resolution (A-1)	Correlation Coefficient	0.535332	-0.00423353			RELION masked-corrected FSC	Resolution (A-1)	Correlation Coefficient	0.480769	0.0093323

## Sheet: SuppFig5 PV20I
#		Monoisotopic Mass	Abundance	MonoMZ	Most Abundant m/z	Charge	Score	Most Abundant Mass	Ion	Theoretical(Da)	Error(Da)	Error(ppm)	Formula	Ion-Group	Quantitation	Scan	FileType	Filename	Intensity	BackColor	SortOrder		Intensity	Monomass round		Intensity summed
439	True	9323.63	780.261	1332.95	1333.67	7	0.9366	9328.64		NaN	NaN	NaN	C415H630N114O124S4		3042	1	eTHRASH	eTHRASH	780.261	Color [Beige]			780.261	9323.6	9323.6	780.261
382	True	9307.56	839.36	1330.66	1331.37	7	0.9085	9312.57		NaN	NaN	NaN	C414H658N114O124S3		3871	1	eTHRASH	eTHRASH	861.051	Color [Beige]			861.051	9307.6	9307.6	861.051
29	True	9252.62	10266.8	1543.11	1543.95	6	0.9729	9257.64		NaN	NaN	NaN	C412H657N113O123S3		44566	1	eTHRASH	eTHRASH	10266.8	Color [Beige]			10266.8	9252.6	9252.6	46105.4
3	True	9252.62	24753.4	1322.81	1323.53	7	0.9834	9257.64		NaN	NaN	NaN	C412H657N113O123S3		105183	1	eTHRASH	eTHRASH	24753.4	Color [Beige]			24753.4		9252.6
106	True	9252.61	2430.51	1029.07	1029.63	9	0.9658	9257.62		NaN	NaN	NaN	C412H657N113O123S3		11525	1	eTHRASH	eTHRASH	2724.88	Color [Beige]			2724.88		9252.6
39	True	9252.6	8360.35	1157.58	1158.21	8	0.9855	9257.62		NaN	NaN	NaN	C412H657N113O123S3		36234	1	eTHRASH	eTHRASH	8360.35	Color [Beige]			8360.35		9252.6
277	True	9209.6	1184.27	1316.66	1317.38	7	0.9087	9214.61		NaN	NaN	NaN	C410H638N113O123S3		4456	1	eTHRASH	eTHRASH	1184.27	Color [Beige]			1184.27	9209.6	9209.6	1184.27
171	True	9196.57	1090.58	1314.8	1315.52	7	0.9544	9201.58		NaN	NaN	NaN	C409H667N112O122S3		6695	1	eTHRASH	eTHRASH	1424.91	Color [Beige]			1424.91	9196.6	9196.6	1424.91
64	True	9105.55	4078.22	1301.8	1302.52	7	0.9897	9110.56		NaN	NaN	NaN	C405H654N111O121S3		23882	1	eTHRASH	eTHRASH	5371.21	Color [Beige]			5371.21	9105.5	9105.5	9540.27
162	True	9105.55	1790.7	1518.6	1519.43	6	0.9849	9110.56		NaN	NaN	NaN	C405H654N111O121S3		7466	1	eTHRASH	eTHRASH	1790.7	Color [Beige]			1790.7		9105.5
126	True	9105.54	2378.36	1139.2	1139.83	8	0.9492	9110.55		NaN	NaN	NaN	C405H654N111O121S3		9728	1	eTHRASH	eTHRASH	2378.36	Color [Beige]			2378.36		9105.5
321	True	9076.5	808.457	1297.65	1298.37	7	0.9056	9081.51		NaN	NaN	NaN	C404H637N111O121S3		4141	1	eTHRASH	eTHRASH	992.417	Color [Beige]			992.417	9076.5	9076.5	992.417
188	True	9049.54	1031.52	1293.8	1294.51	7	0.9413	9054.56		NaN	NaN	NaN	C403H638N111O120S3		6801	1	eTHRASH	eTHRASH	1487.76	Color [Beige]			1487.76	9049.5	9049.5	1487.76
40	True	9034.52	7248.44	1506.76	1507.6	6	0.9752	9039.53		NaN	NaN	NaN	C402H635N111O120S3		35816	1	eTHRASH	eTHRASH	8083.81	Color [Beige]			8083.81	9034.5	9034.5	32198.5
15	True	9034.52	16319.6	1291.65	1292.37	7	0.9876	9039.53		NaN	NaN	NaN	C402H635N111O120S3		69997	1	eTHRASH	eTHRASH	16319.6	Color [Beige]			16319.6		9034.5
55	True	9034.5	6279.29	1130.32	1130.95	8	0.9827	9039.52		NaN	NaN	NaN	C402H635N111O120S3		27833	1	eTHRASH	eTHRASH	6290.56	Color [Beige]			6290.56		9034.5
177	True	9034.49	1610.46	1004.84	1005.4	9	0.9643	9039.5		NaN	NaN	NaN	C402H635N111O120S3		6809	1	eTHRASH	eTHRASH	1504.45	Color [Beige]			1504.45		9034.5
163	True	9018.5	1367.3	1289.36	1290.08	7	0.9048	9023.51		NaN	NaN	NaN	C401H645N110O120S3		7570.08	1	eTHRASH	eTHRASH	1647.87	Color [Beige]			1647.87	9018.5	9018.5	1647.87
75	True	8947.49	4548.9	1492.26	1493.09	6	0.9775	8952.5		NaN	NaN	NaN	C398H640N109O119S3		18911	1	eTHRASH	eTHRASH	4548.9	Color [Beige]			4548.9	8947.5	8947.5	15518
89	True	8947.49	3580.6	1119.44	1120.07	8	0.9405	8952.5		NaN	NaN	NaN	C398H640N109O119S3		13892	1	eTHRASH	eTHRASH	3580.6	Color [Beige]			3580.6		8947.5
44	True	8947.48	6313.49	1279.08	1279.93	7	0.978	8952.49		NaN	NaN	NaN	C398H640N109O119S3		32570	1	eTHRASH	eTHRASH	7388.48	Color [PowderBlue]			7388.48		8947.5
167	True	8898.45	1731.58	1484.08	1484.92	6	0.9432	8903.46		NaN	NaN	NaN	C396H631N109O118S3		7211	1	eTHRASH	eTHRASH	1731.58	Color [Beige]			1731.58	8898.4	8898.4	1731.58
85	True	8890.46	3787.75	1271.07	1271.79	7	0.9297	8895.48		NaN	NaN	NaN	C396H623N109O118S3		16348	1	eTHRASH	eTHRASH	3787.75	Color [Beige]			3787.75	8890.5	8890.5	5845.93
141	True	8890.45	1915.54	1482.75	1483.58	6	0.9429	8895.47		NaN	NaN	NaN	C396H623N109O118S3		9238	1	eTHRASH	eTHRASH	2058.18	Color [Beige]			2058.18		8890.5
194	True	8805.42	1547.11	1258.92	1259.64	7	0.9096	8810.43		NaN	NaN	NaN	C392H616N108O117S3		6206	1	eTHRASH	eTHRASH	1547.11	Color [Beige]			1547.11	8805.4	8805.4	1547.11
235	True	8790.38	1332.66	1466.07	1466.91	6	0.9313	8795.39		NaN	NaN	NaN	C391H613N108O117S3		5472	1	eTHRASH	eTHRASH	1332.66	Color [Beige]			1332.66	8790.4	8790.4	2799.19
209	True	8790.38	1434.68	1256.78	1257.49	7	0.9254	8795.39		NaN	NaN	NaN	C391H613N108O117S3		6866	1	eTHRASH	eTHRASH	1466.53	Color [Beige]			1466.53		8790.4
191	True	8776.38	1097.01	1254.78	1255.49	7	0.9262	8781.4		NaN	NaN	NaN	C390H625N107O117S3		6692	1	eTHRASH	eTHRASH	1501.01	Color [Beige]			1501.01	8776.4	8776.4	1501.01
9	True	8762.37	16621.8	1461.4	1462.24	6	0.9884	8767.38		NaN	NaN	NaN	C390H611N107O117S3		82056	1	eTHRASH	eTHRASH	18668	Color [Beige]			18668	8762.4	8762.4	45115.3
60	True	8762.36	5354.65	1096.3	1096.93	8	0.9876	8767.38		NaN	NaN	NaN	C390H611N107O117S3		25983	1	eTHRASH	eTHRASH	6068	Color [Beige]			6068		8762.4
7	True	8762.36	20379.3	1252.77	1253.49	7	0.9917	8767.37		NaN	NaN	NaN	C390H611N107O117S3		88200	1	eTHRASH	eTHRASH	20379.3	Color [Beige]			20379.3		8762.4
378	True	8762.32	909.717	974.598	975.155	9	0.9724	8767.33		NaN	NaN	NaN	C390H611N107O117S3		3995	1	eTHRASH	eTHRASH	909.717	Color [Beige]			909.717	8762.3	8762.3	909.717
31	True	8718.35	8930.46	1246.49	1247.2	7	0.9894	8723.36		NaN	NaN	NaN	C388H607N107O116S3		42323	1	eTHRASH	eTHRASH	9302.77	Color [Beige]			9302.77	8718.3	8718.3	21250.2
32	True	8718.35	8498.84	1454.06	1454.9	6	0.9898	8723.36		NaN	NaN	NaN	C388H607N107O116S3		41874	1	eTHRASH	eTHRASH	9439.08	Color [Beige]			9439.08		8718.3
93	True	8718.34	1303.25	1090.68	1091.43	8	0.8558	8723.36		NaN	NaN	NaN	C388H607N107O116S3		11551.6	1	eTHRASH	eTHRASH	2508.35	Color [PowderBlue]			2508.35		8718.3
225	True	8680.32	1401.54	1447.73	1448.56	6	0.9086	8685.33		NaN	NaN	NaN	C386H607N106O116S3		5623.12	1	eTHRASH	eTHRASH	1401.54	Color [PowderBlue]			1401.54	8680.3	8680.3	1401.54
54	True	8661.33	6595.35	1444.56	1445.4	6	0.9923	8666.34		NaN	NaN	NaN	C385H616N106O115S3		29349	1	eTHRASH	eTHRASH	6595.35	Color [Beige]			6595.35	8661.3	8661.3	13345.2
53	True	8661.33	6749.85	1238.34	1239.06	7	0.9916	8666.34		NaN	NaN	NaN	C385H616N106O115S3		28627	1	eTHRASH	eTHRASH	6749.85	Color [Beige]			6749.85		8661.3
252	True	8645.32	1268.57	1441.89	1442.73	6	0.9592	8650.33		NaN	NaN	NaN	C385H600N106O115S3		4938	1	eTHRASH	eTHRASH	1268.57	Color [Beige]			1268.57	8645.3	8645.3	1268.57
123	True	8574.31	1844.25	1430.06	1430.89	6	0.9814	8579.32		NaN	NaN	NaN	C382H596N105O114S3		9693	1	eTHRASH	eTHRASH	2259.35	Color [Beige]			2259.35	8574.3	8574.3	4643.65
125	True	8574.28	1985.59	1225.76	1226.62	7	0.9532	8579.29		NaN	NaN	NaN	C382H596N105O114S3		9626	1	eTHRASH	eTHRASH	2384.3	Color [PowderBlue]			2384.3		8574.3
73	True	8556.29	4223.79	1427.06	1427.89	6	0.9859	8561.3		NaN	NaN	NaN	C381H590N105O114S3		20619	1	eTHRASH	eTHRASH	4553.49	Color [Beige]			4553.49	8556.3	8556.3	8017.56
91	True	8556.27	2713.39	1223.33	1224.05	7	0.94	8561.29		NaN	NaN	NaN	C381H590N105O114S3		14252	1	eTHRASH	eTHRASH	3464.07	Color [Beige]			3464.07		8556.3
465	True	8537.31	743.28	1423.89	1424.73	6	0.9173	8542.32		NaN	NaN	NaN	C380H597N104O114S3		3063	1	eTHRASH	eTHRASH	743.28	Color [Beige]			743.28	8537.31	8537.3	743.28
446	True	8517.25	440.07	1217.76	1218.47	7	0.9026	8522.27		NaN	NaN	NaN	C379H604N104O113S3		3175	1	eTHRASH	eTHRASH	730.807	Color [Beige]			730.807	8517.3	8517.3	730.807
23	True	8445.25	13609.4	1408.55	1409.38	6	0.9894	8450.26		NaN	NaN	NaN	C376H599N103O112S3		59358	1	eTHRASH	eTHRASH	13609.4	Color [Beige]			13609.4	8445.3	8445.3	24773.9
216	True	8445.25	928.835	1690.06	1691.06	5	0.9175	8450.26		NaN	NaN	NaN	C376H599N103O112S3		5235	1	eTHRASH	eTHRASH	1286.95	Color [Beige]			1286.95		8445.3
30	True	8445.24	8580.67	1207.47	1208.19	7	0.9927	8450.25		NaN	NaN	NaN	C376H599N103O112S3		43135	1	eTHRASH	eTHRASH	9877.56	Color [Beige]			9877.56		8445.3
146	True	8429.23	1956.9	1405.88	1406.71	6	0.9762	8434.24		NaN	NaN	NaN	C375H595N103O112S3		8125	1	eTHRASH	eTHRASH	1956.9	Color [Beige]			1956.9	8429.2	8429.2	1956.9
137	True	8408.19	1634.16	1402.37	1403.21	6	0.9459	8413.21		NaN	NaN	NaN	C374H586N103O112S3		9182	1	eTHRASH	eTHRASH	2076.69	Color [Beige]			2076.69	8408.2	8408.2	2076.69
104	True	8358.21	1536.76	1195.04	1195.75	7	0.9452	8363.23		NaN	NaN	NaN	C372H590N102O111S3		10562	1	eTHRASH	eTHRASH	2397.72	Color [Beige]			2397.72	8358.2	8358.2	6427.62
88	True	8358.21	2880.5	1394.04	1394.88	6	0.9671	8363.22		NaN	NaN	NaN	C372H590N102O111S3		15134	1	eTHRASH	eTHRASH	3423.34	Color [Beige]			3423.34		8358.2
472	True	8358.19	640.303	1045.78	1046.41	8	0.9548	8363.2		NaN	NaN	NaN	C372H590N102O111S3		2897	1	eTHRASH	eTHRASH	606.566	Color [Beige]			606.566		8358.2
539	True	8341.21	623.802	1391.21	1392.04	6	0.9032	8346.23		NaN	NaN	NaN	C371H585N102O111S3		2725	1	eTHRASH	eTHRASH	623.802	Color [Beige]			623.802	8341.2	8341.2	623.802
251	True	8301.18	1277.14	1186.89	1187.61	7	0.9388	8306.2		NaN	NaN	NaN	C369H585N102O110S3		5630.57	1	eTHRASH	eTHRASH	1277.14	Color [Beige]			1277.14	8301.2	8301.2	2970.11
170	True	8301.18	1568.45	1384.54	1385.37	6	0.9114	8306.2		NaN	NaN	NaN	C369H585N102O110S3		7466.29	1	eTHRASH	eTHRASH	1692.97	Color [Beige]			1692.97		8301.2
650	True	8283.19	373.277	1657.65	1658.65	5	0.9335	8288.2		NaN	NaN	NaN	C369H581N101O110S3		1796.94	1	eTHRASH	eTHRASH	396.931	Color [Beige]			396.931	8283.2	8283.2	5832.66
82	True	8283.18	3951.34	1381.54	1382.37	6	0.9898	8288.19		NaN	NaN	NaN	C369H581N101O110S3		17296	1	eTHRASH	eTHRASH	3951.34	Color [Beige]			3951.34		8283.2
161	True	8283.15	1484.38	1184.17	1185.03	7	0.9139	8288.17		NaN	NaN	NaN	C369H581N101O110S3		7097	1	eTHRASH	eTHRASH	1484.38	Color [PowderBlue]			1484.38		8283.2
483	True	8201.1	700.178	1367.86	1368.69	6	0.9085	8206.11		NaN	NaN	NaN	C365H577N100O109S3		2695.17	1	eTHRASH	eTHRASH	700.178	Color [Beige]			700.178	8201.1	8201.1	700.178
173	True	8172.15	1285.68	1168.6	1169.17	7	0.9051	8177.16		NaN	NaN	NaN	C364H560N100O109S3		5463.54	1	eTHRASH	eTHRASH	1285.68	Color [Beige]			1285.68	8172.1	8172.1	3724
112	True	8172.14	1832.64	1363.03	1363.87	6	0.9739	8177.15		NaN	NaN	NaN	C364H560N100O109S3		10375	1	eTHRASH	eTHRASH	2438.32	Color [Beige]			2438.32		8172.1
189	True	8091.07	1595.55	1349.52	1350.35	6	0.9483	8096.08		NaN	NaN	NaN	C360H557N99O108S3		6877	1	eTHRASH	eTHRASH	1595.55	Color [Beige]			1595.55	8091.1	8091.1	1864.39
759	True	8091.05	247.231	1619.22	1620.22	5	0.9615	8096.07		NaN	NaN	NaN	C360H557N99O108S3		1171.98	1	eTHRASH	eTHRASH	268.845	Color [Beige]			268.845		8091.1
35	True	7864.99	9020.41	1311.84	1312.51	6	0.9578	7869		NaN	NaN	NaN	C350H540N96O105S3		35633.4	1	eTHRASH	eTHRASH	9020.41	Color [Beige]			9020.41	7865	7865	11684.6
130	True	7864.97	1276.23	1574	1574.8	5	0.9462	7868.98		NaN	NaN	NaN	C350H540N96O105S3		8863.89	1	eTHRASH	eTHRASH	1993.15	Color [Beige]			1993.15		7865
379	True	7864.96	656.101	984.127	984.628	8	0.9296	7868.97		NaN	NaN	NaN	C350H540N96O105S3		2785.96	1	eTHRASH	eTHRASH	671.038	Color [Beige]			671.038		7865
809	True	4318.26	317.327	864.659	865.06	5	0.9721	4320.26		NaN	NaN	NaN	C192H293N53O57S2		1271.41	1	eTHRASH	eTHRASH	317.327	Color [Beige]			317.327	4318.3	4318.3	317.327
805	True	3848.01	320.289	770.609	771.009	5	0.9862	3850.01		NaN	NaN	NaN	C171H287N47O51S1		1195.26	1	eTHRASH	eTHRASH	320.289	Color [Beige]			320.289	3848	3848	320.289
102	True	3832.02	3067	767.411	767.812	5	0.9928	3834.03		NaN	NaN	NaN	C170H284N47O51S1		10446	1	eTHRASH	eTHRASH	3067	Color [Beige]			3067	3832	3832	3067
142	True	3818.01	2057.97	764.609	765.009	5	0.9943	3820.01		NaN	NaN	NaN	C170H270N47O51S1		7306	1	eTHRASH	eTHRASH	2057.97	Color [Beige]			2057.97	3818	3818	2057.97
364	True	3700.94	946.699	741.196	741.597	5	0.9841	3702.95		NaN	NaN	NaN	C165H273N45O49S1		3344.55	1	eTHRASH	eTHRASH	946.699	Color [Beige]			946.699	3700.9	3700.9	946.699
43	True	3684.95	7542.46	737.997	738.398	5	0.9958	3686.95		NaN	NaN	NaN	C164H269N45O49S1		26799	1	eTHRASH	eTHRASH	7542.46	Color [Beige]			7542.46	3684.9	3684.9	7542.46
90	True	3670.94	2675.19	735.195	735.595	5	0.9967	3672.94		NaN	NaN	NaN	C163H267N45O49S1		12871	1	eTHRASH	eTHRASH	3534.32	Color [Beige]			3534.32	3670.9	3670.9	3534.32
847	True	3600.93	182.511	721.194	721.595	5	0.9638	3602.94		NaN	NaN	NaN	C160H263N44O48S1		904.073	1	eTHRASH	eTHRASH	231.369	Color [Beige]			231.369	3600.9	3600.9	231.369

## Sheet: SuppFig5 PG47E
#		Monoisotopic Mass	Abundance	MonoMZ	Most Abundant m/z	Charge	Score	Most Abundant Mass	Ion	Theoretical(Da)	Error(Da)	Error(ppm)	Formula	Ion-Group	Quantitation	Scan	FileType	Filename	Intensity	BackColor	SortOrder		Intensity	Monomass round		Intensity summed
33	True	9324.62	3885.64	1332.95	1333.81	7	0.9629	9329.64		NaN	NaN	NaN	C415H631N114O124S4		18142	1	eTHRASH	eTHRASH	4580.92	Color [PowderBlue]			4580.92	9324.6	9324.6	7353.78
133	True	9324.62	1002.25	1555.11	1555.95	6	0.9616	9329.63		NaN	NaN	NaN	C415H631N114O124S4		4762	1	eTHRASH	eTHRASH	1116.04	Color [Beige]			1116.04		9324.6
96	True	9324.6	1520.31	1166.58	1167.21	8	0.974	9329.62		NaN	NaN	NaN	C415H631N114O124S4		7176	1	eTHRASH	eTHRASH	1656.82	Color [Beige]			1656.82		9324.6
308	True	9308.56	303.182	1330.8	1331.52	7	0.9343	9313.58		NaN	NaN	NaN	C414H659N114O124S3		2410	1	eTHRASH	eTHRASH	532.176	Color [Beige]			532.176	9308.6	9308.6	532.176
151	True	9252.6	1120.25	1543.11	1543.94	6	0.9789	9257.61		NaN	NaN	NaN	C412H657N113O123S3		4773	1	eTHRASH	eTHRASH	1120.25	Color [Beige]			1120.25	9252.6	9252.6	7004.45
34	True	9252.59	2937.56	1322.81	1323.52	7	0.9719	9257.6		NaN	NaN	NaN	C412H657N113O123S3		18724	1	eTHRASH	eTHRASH	4543.41	Color [Beige]			4543.41		9252.6
124	True	9252.58	914.964	1157.58	1158.21	8	0.983	9257.59		NaN	NaN	NaN	C412H657N113O123S3		5704	1	eTHRASH	eTHRASH	1340.8	Color [Beige]			1340.8		9252.6
393	True	9177.55	475.101	1530.6	1531.43	6	0.9777	9182.56		NaN	NaN	NaN	C408H660N112O122S3		2182	1	eTHRASH	eTHRASH	475.101	Color [Beige]			475.101	9177.6	9177.6	1068.81
254	True	9177.55	442.315	1148.2	1148.83	8	0.9016	9182.56		NaN	NaN	NaN	C408H660N112O122S3		2429.91	1	eTHRASH	eTHRASH	593.706	Color [Beige]			593.706		9177.6
262	True	9162.51	641.272	1309.94	1310.65	7	0.9273	9167.53		NaN	NaN	NaN	C408H645N112O122S3		2485	1	eTHRASH	eTHRASH	641.272	Color [Beige]			641.272	9162.5	9162.5	641.272
340	True	9133.5	519.203	1305.79	1306.51	7	0.9407	9138.51		NaN	NaN	NaN	C406H640N112O122S3		2226	1	eTHRASH	eTHRASH	519.203	Color [Beige]			519.203	9133.5	9133.5	519.203
111	True	9105.52	1329.76	1518.59	1519.43	6	0.9667	9110.53		NaN	NaN	NaN	C405H654N111O121S3		6544.57	1	eTHRASH	eTHRASH	1473.6	Color [Beige]			1473.6	9105.5	9105.5	7904.59
31	True	9105.51	4005.27	1301.79	1302.51	7	0.9729	9110.52		NaN	NaN	NaN	C405H654N111O121S3		18651	1	eTHRASH	eTHRASH	4171.87	Color [Beige]			4171.87		9105.5
84	True	9105.51	1691.13	1139.2	1139.82	8	0.9557	9110.52		NaN	NaN	NaN	C405H654N111O121S3		8110	1	eTHRASH	eTHRASH	1783.27	Color [Beige]			1783.27		9105.5
392	True	9105.49	495.475	1012.84	1013.28	9	0.931	9110.5		NaN	NaN	NaN	C405H654N111O121S3		1999.06	1	eTHRASH	eTHRASH	475.849	Color [Lavender]			475.849		9105.5
232	True	9090.48	447.774	1299.65	1300.36	7	0.9275	9095.49		NaN	NaN	NaN	C404H651N111O121S3		3147	1	eTHRASH	eTHRASH	688.366	Color [Beige]			688.366	9090.5	9090.5	688.366
233	True	9076.47	708.463	1297.65	1298.36	7	0.9088	9081.48		NaN	NaN	NaN	C404H637N111O121S3		2675	1	eTHRASH	eTHRASH	708.463	Color [Beige]			708.463	9076.5	9076.5	708.463
339	True	9062.46	519.073	1295.64	1296.36	7	0.9007	9067.47		NaN	NaN	NaN	C403H635N111O121S3		2110.17	1	eTHRASH	eTHRASH	519.073	Color [Beige]			519.073	9062.5	9062.5	519.073
342	True	9049.49	346.135	1293.79	1294.51	7	0.9103	9054.5		NaN	NaN	NaN	C403H638N111O120S3		2172	1	eTHRASH	eTHRASH	505.561	Color [Beige]			505.561	9049.5	9049.5	505.561
93	True	9034.51	1387.47	1130.2	1130.95	8	0.9214	9039.53		NaN	NaN	NaN	C402H635N111O120S3		6168.72	1	eTHRASH	eTHRASH	1387.47	Color [PowderBlue]			1387.47	9034.5	9034.5	6049.77
147	True	9034.51	908.03	1506.76	1507.59	6	0.9676	9039.52		NaN	NaN	NaN	C402H635N111O120S3		4771	1	eTHRASH	eTHRASH	1160.61	Color [Beige]			1160.61		9034.5
46	True	9034.5	3501.7	1291.65	1292.37	7	0.9865	9039.51		NaN	NaN	NaN	C402H635N111O120S3		15084	1	eTHRASH	eTHRASH	3501.7	Color [Beige]			3501.7		9034.5
590	True	9001.48	335.429	1501.25	1502.09	6	0.9219	9006.5		NaN	NaN	NaN	C401H628N110O120S3		1218.28	1	eTHRASH	eTHRASH	335.429	Color [Beige]			335.429	9001.5	9001.5	1303.5
165	True	9001.47	968.072	1286.93	1287.65	7	0.9464	9006.49		NaN	NaN	NaN	C401H628N110O120S3		3462	1	eTHRASH	eTHRASH	968.072	Color [Beige]			968.072		9001.5
125	True	8946.45	1009.16	1279.07	1279.79	7	0.9503	8951.47		NaN	NaN	NaN	C398H639N109O119S3		5115	1	eTHRASH	eTHRASH	1211.79	Color [Beige]			1211.79	8946.5	8946.5	1845.83
263	True	8946.43	634.037	1492.08	1492.91	6	0.9513	8951.45		NaN	NaN	NaN	C398H639N109O119S3		2525	1	eTHRASH	eTHRASH	634.037	Color [Beige]			634.037		8946.5
375	True	8889.44	490.282	1482.58	1483.42	6	0.9107	8894.46		NaN	NaN	NaN	C396H622N109O118S3		1967	1	eTHRASH	eTHRASH	490.282	Color [Beige]			490.282	8889.4	8889.4	490.282
312	True	8880.48	555.434	1269.65	1270.36	7	0.9165	8885.49		NaN	NaN	NaN	C395H625N109O118S3		2322	1	eTHRASH	eTHRASH	555.434	Color [Beige]			555.434	8880.48	8880.5	555.434
171	True	8762.36	716.6	1461.4	1462.23	6	0.9687	8767.37		NaN	NaN	NaN	C390H611N107O117S3		3941	1	eTHRASH	eTHRASH	915.498	Color [Beige]			915.498	8762.4	8762.4	2630.96
92	True	8762.33	1715.46	1252.77	1253.48	7	0.947	8767.35		NaN	NaN	NaN	C390H611N107O117S3		6433	1	eTHRASH	eTHRASH	1715.46	Color [Beige]			1715.46		8762.4
365	True	8717.32	500.698	1453.89	1454.73	6	0.9105	8722.34		NaN	NaN	NaN	C388H606N107O116S3		1872	1	eTHRASH	eTHRASH	500.698	Color [Beige]			500.698	8717.3	8717.3	500.698
210	True	8661.31	693.601	1444.56	1445.39	6	0.9436	8666.32		NaN	NaN	NaN	C385H616N106O115S3		3370	1	eTHRASH	eTHRASH	762.458	Color [Beige]			762.458	8661.3	8661.3	1695.56
169	True	8661.3	654.514	1238.34	1239.05	7	0.9019	8666.32		NaN	NaN	NaN	C385H616N106O115S3		3942	1	eTHRASH	eTHRASH	933.101	Color [Beige]			933.101		8661.3
200	True	8556.25	590.288	1427.05	1427.88	6	0.9474	8561.27		NaN	NaN	NaN	C381H590N105O114S3		3075	1	eTHRASH	eTHRASH	749.292	Color [Beige]			749.292	8556.3	8556.3	749.292
422	True	8501.2	446.109	1417.87	1418.71	6	0.9026	8506.21		NaN	NaN	NaN	C378H600N104O113S3		1838.8	1	eTHRASH	eTHRASH	446.109	Color [Beige]			446.109	8501.2	8501.2	446.109
56	True	8445.23	2385.79	1408.55	1409.38	6	0.9901	8450.24		NaN	NaN	NaN	C376H599N103O112S3		11834	1	eTHRASH	eTHRASH	2652.68	Color [Beige]			2652.68	8445.2	8445.2	5690.46
249	True	8445.23	562.268	1056.66	1057.29	8	0.9477	8450.24		NaN	NaN	NaN	C376H599N103O112S3		2926.83	1	eTHRASH	eTHRASH	665.102	Color [Beige]			665.102		8445.2
63	True	8445.22	2372.68	1207.47	1208.18	7	0.9857	8450.23		NaN	NaN	NaN	C376H598N103O112S3		9866	1	eTHRASH	eTHRASH	2372.68	Color [Beige]			2372.68		8445.2
219	True	8428.19	751.466	1405.71	1406.54	6	0.9326	8433.2		NaN	NaN	NaN	C375H594N103O112S3		3090.51	1	eTHRASH	eTHRASH	751.466	Color [Beige]			751.466	8428.2	8428.2	751.466
157	True	8357.18	1025.81	1194.89	1195.61	7	0.9438	8362.19		NaN	NaN	NaN	C372H589N102O111S3		3964.62	1	eTHRASH	eTHRASH	1025.81	Color [Beige]			1025.81	8357.2	8357.2	2360.25
128	True	8357.18	1334.44	1393.87	1394.7	6	0.9693	8362.19		NaN	NaN	NaN	C372H589N102O111S3		5320	1	eTHRASH	eTHRASH	1334.44	Color [Beige]			1334.44		8357.2
344	True	8300.16	262.727	1186.74	1187.46	7	0.9322	8305.18		NaN	NaN	NaN	C369H584N102O110S3		1771.82	1	eTHRASH	eTHRASH	412.616	Color [Beige]			412.616	8300.2	8300.2	412.616
592	True	8283.16	334.372	1657.64	1658.64	5	0.9274	8288.18		NaN	NaN	NaN	C369H581N101O110S3		1279.25	1	eTHRASH	eTHRASH	334.372	Color [Beige]			334.372	8283.2	8283.2	1746.74
116	True	8283.16	1221.23	1184.32	1185.03	7	0.9535	8288.17		NaN	NaN	NaN	C369H581N101O110S3		6058	1	eTHRASH	eTHRASH	1412.37	Color [Beige]			1412.37		8283.2
55	True	8283.15	2066.55	1381.53	1382.37	6	0.9844	8288.16		NaN	NaN	NaN	C369H581N101O110S3		11417	1	eTHRASH	eTHRASH	2592.06	Color [Beige]			2592.06	8283.1	8283.1	2592.06
218	True	8171.1	753.207	1362.86	1363.69	6	0.922	8176.11		NaN	NaN	NaN	C364H559N100O109S3		2808.14	1	eTHRASH	eTHRASH	753.207	Color [Beige]			753.207	8171.1	8171.1	753.207
804	True	7864.9	240.718	1573.99	1574.79	5	0.9069	7868.91		NaN	NaN	NaN	C350H540N96O105S3		980.616	1	eTHRASH	eTHRASH	240.718	Color [Beige]			240.718	7864.9	7864.9	240.718
564	True	4330.25	348.387	867.057	867.458	5	0.9627	4332.26		NaN	NaN	NaN	C193H277N53O58S2		1166.39	1	eTHRASH	eTHRASH	348.387	Color [Beige]			348.387	4330.2	4330.2	348.387
428	True	4318.25	437.798	864.657	865.057	5	0.9806	4320.25		NaN	NaN	NaN	C192H293N53O57S2		1597	1	eTHRASH	eTHRASH	437.798	Color [Beige]			437.798	4318.2	4318.2	437.798
918	True	4274.23	187.955	855.852	856.253	5	0.9833	4276.23		NaN	NaN	NaN	C190H287N52O57S2		696.559	1	eTHRASH	eTHRASH	187.955	Color [Beige]			187.955	4274.2	4274.2	187.955
573	True	3833.99	343.464	767.805	768.206	5	0.9726	3835.99		NaN	NaN	NaN	C171H274N47O51S1		1188.12	1	eTHRASH	eTHRASH	343.464	Color [Beige]			343.464	3834	3834	343.464
65	True	3818	2330.37	764.608	765.008	5	0.9898	3820.01		NaN	NaN	NaN	C170H270N47O51S1		8022	1	eTHRASH	eTHRASH	2330.37	Color [Beige]			2330.37	3818	3818	2330.37
127	True	3686.92	1339.35	738.39	738.791	5	0.9645	3688.92		NaN	NaN	NaN	C164H271N45O49S1		4386	1	eTHRASH	eTHRASH	1339.35	Color [Beige]			1339.35	3686.9	3686.9	1339.35
24	True	3670.93	6261.77	735.193	735.594	5	0.998	3672.94		NaN	NaN	NaN	C163H267N45O49S1		22794	1	eTHRASH	eTHRASH	6261.77	Color [Beige]			6261.77	3670.9	3670.9	6261.77
536	True	3616.92	367.806	724.391	724.792	5	0.9781	3618.93		NaN	NaN	NaN	C161H267N44O48S1		1361.83	1	eTHRASH	eTHRASH	367.806	Color [Beige]			367.806	3616.9	3616.9	367.806
172	True	3600.92	647.946	721.192	721.593	5	0.9961	3602.93		NaN	NaN	NaN	C160H263N44O48S1		3234	1	eTHRASH	eTHRASH	907.437	Color [Beige]			907.437	3600.9	3600.9	907.437
731	True	3546.87	267.84	710.382	710.783	5	0.9821	3548.88		NaN	NaN	NaN	C158H263N43O47S1		953.735	1	eTHRASH	eTHRASH	267.84	Color [Beige]			267.84	3546.9	3546.9	267.84
698	True	3519.86	282.88	704.979	705.38	5	0.9739	3521.87		NaN	NaN	NaN	C157H248N43O47S1		951.421	1	eTHRASH	eTHRASH	282.88	Color [Beige]			282.88	3519.9	3519.9	282.88
385	True	3503.87	348.965	701.782	702.183	5	0.9955	3505.88		NaN	NaN	NaN	C156H244N43O47S1		1722	1	eTHRASH	eTHRASH	455.954	Color [Beige]			455.954	3503.9	3503.9	455.954

## Sheet: SuppFig5 PV122I
#		Monoisotopic Mass	Abundance	MonoMZ	Most Abundant m/z	Charge	Score	Most Abundant Mass	Ion	Theoretical(Da)	Error(Da)	Error(ppm)	Formula	Ion-Group	Quantitation	Scan	FileType	Filename	Intensity	BackColor	SortOrder		Intensity	Monomass round		Intensities summed
317	True	9281.62	684.697	1326.95	1327.67	7	0.902	9286.64		NaN	NaN	NaN	C413H644N114O124S3		2469	1	eTHRASH	eTHRASH	684.697	Color [Beige]			684.697	9281.6	9281.6	684.697
48	True	9266.65	2969.52	1545.45	1546.28	6	0.9761	9271.67		NaN	NaN	NaN	C412H671N113O123S3		12302	1	eTHRASH	eTHRASH	2969.52	Color [Beige]			2969.52	9266.7	9266.7	14642.3
14	True	9266.63	8412.54	1324.81	1325.53	7	0.9856	9271.64		NaN	NaN	NaN	C412H671N113O123S3		36093	1	eTHRASH	eTHRASH	8412.54	Color [Beige]			8412.54		9266.7
63	True	9266.63	2471.33	1159.34	1159.96	8	0.9779	9271.64		NaN	NaN	NaN	C412H671N113O123S3		11061	1	eTHRASH	eTHRASH	2506.62	Color [Beige]			2506.62		9266.7
262	True	9266.62	624.422	1030.63	1031.19	9	0.9838	9271.63		NaN	NaN	NaN	C412H671N113O123S3		3550	1	eTHRASH	eTHRASH	753.574	Color [Beige]			753.574		9266.7
17	True	9252.63	7868.25	1322.81	1323.53	7	0.9789	9257.64		NaN	NaN	NaN	C412H657N113O123S3		33536	1	eTHRASH	eTHRASH	7868.25	Color [Beige]			7868.25	9252.6	9252.6	12615.5
60	True	9252.63	2378.76	1542.94	1543.95	6	0.9706	9257.64		NaN	NaN	NaN	C412H657N113O123S3		11577	1	eTHRASH	eTHRASH	2634.01	Color [PowderBlue]			2634.01		9252.6
85	True	9252.62	1543.32	1157.58	1158.21	8	0.9814	9257.63		NaN	NaN	NaN	C412H657N113O123S3		9438	1	eTHRASH	eTHRASH	2113.2	Color [Beige]			2113.2		9252.6
245	True	9210.58	854.469	1316.81	1317.52	7	0.9072	9215.6		NaN	NaN	NaN	C410H639N113O123S3		3594	1	eTHRASH	eTHRASH	854.469	Color [Beige]			854.469	9210.6	9210.6	854.469
367	True	9119.58	605.046	1520.94	1521.77	6	0.9766	9124.59		NaN	NaN	NaN	C406H642N112O121S3		2580	1	eTHRASH	eTHRASH	605.046	Color [Beige]			605.046	9119.6	9119.6	2447.27
113	True	9119.55	1842.22	1303.8	1304.52	7	0.9844	9124.56		NaN	NaN	NaN	C406H642N112O121S3		7707	1	eTHRASH	eTHRASH	1842.22	Color [Beige]			1842.22		9119.6
103	True	9105.54	1965.93	1301.8	1302.51	7	0.98	9110.55		NaN	NaN	NaN	C405H654N111O121S3		8427	1	eTHRASH	eTHRASH	1965.93	Color [Beige]			1965.93	9105.5	9105.5	2599.9
348	True	9105.53	633.974	1518.6	1519.43	6	0.9562	9110.55		NaN	NaN	NaN	C405H654N111O121S3		2467	1	eTHRASH	eTHRASH	633.974	Color [Beige]			633.974		9105.5
26	True	9048.54	5566.58	1293.66	1294.37	7	0.9927	9053.55		NaN	NaN	NaN	C403H637N111O120S3		23629	1	eTHRASH	eTHRASH	5566.58	Color [Beige]			5566.58	9048.5	9048.5	10581.2
65	True	9048.54	2584.1	1509.1	1509.93	6	0.9798	9053.55		NaN	NaN	NaN	C403H637N111O120S3		10682	1	eTHRASH	eTHRASH	2584.1	Color [Beige]			2584.1		9048.5
77	True	9048.53	2196.85	1132.07	1132.7	8	0.9719	9053.54		NaN	NaN	NaN	C403H637N111O120S3		9338	1	eTHRASH	eTHRASH	2066.79	Color [Beige]			2066.79		9048.5
563	True	9048.51	366.743	1006.4	1006.95	9	0.9789	9053.53		NaN	NaN	NaN	C403H637N111O120S3		1682	1	eTHRASH	eTHRASH	363.702	Color [Beige]			363.702		9048.5
67	True	9034.54	2466.73	1130.2	1130.95	8	0.9653	9039.56		NaN	NaN	NaN	C402H635N111O120S3		10805	1	eTHRASH	eTHRASH	2466.73	Color [PowderBlue]			2466.73	9034.5	9034.5	11529.4
53	True	9034.53	2402.84	1506.76	1507.6	6	0.9768	9039.55		NaN	NaN	NaN	C402H635N111O120S3		11424	1	eTHRASH	eTHRASH	2597.14	Color [Beige]			2597.14		9034.5
21	True	9034.53	6465.49	1291.65	1292.37	7	0.9832	9039.54		NaN	NaN	NaN	C402H635N111O120S3		27325	1	eTHRASH	eTHRASH	6465.49	Color [Beige]			6465.49		9034.5
173	True	9018.51	1190.73	1289.37	1290.08	7	0.9507	9023.53		NaN	NaN	NaN	C401H645N110O120S3		4572	1	eTHRASH	eTHRASH	1190.73	Color [Beige]			1190.73	9018.5	9018.5	1190.73
145	True	8961.51	1453	1494.59	1495.43	6	0.9804	8966.52		NaN	NaN	NaN	C399H628N110O119S3		6229	1	eTHRASH	eTHRASH	1453	Color [Beige]			1453	8961.5	8961.5	3672.85
82	True	8961.51	2219.85	1281.22	1281.94	7	0.9698	8966.52		NaN	NaN	NaN	C399H628N110O119S3		9506.3	1	eTHRASH	eTHRASH	2219.85	Color [Beige]			2219.85		8961.5
78	True	8946.49	2019.79	1279.08	1279.79	7	0.9342	8951.5		NaN	NaN	NaN	C398H639N109O119S3		8688.57	1	eTHRASH	eTHRASH	1865.46	Color [Beige]			1865.46	8946.5	8946.5	3174.24
158	True	8946.49	1308.78	1492.09	1492.92	6	0.9811	8951.5		NaN	NaN	NaN	C398H639N109O119S3		5374	1	eTHRASH	eTHRASH	1308.78	Color [Beige]			1308.78		8946.5
243	True	8903.47	856.41	1484.92	1485.75	6	0.9075	8908.48		NaN	NaN	NaN	C396H620N109O119S3		3315	1	eTHRASH	eTHRASH	856.41	Color [Beige]			856.41	8903.5	8903.5	856.41
150	True	8889.47	1436.28	1270.93	1271.65	7	0.9098	8894.48		NaN	NaN	NaN	C396H622N109O118S3		5252	1	eTHRASH	eTHRASH	1436.28	Color [Beige]			1436.28	8889.5	8889.5	1436.28
163	True	8880.55	1278.68	1269.66	1270.37	7	0.9282	8885.56		NaN	NaN	NaN	C395H625N109O118S3		5679	1	eTHRASH	eTHRASH	1278.68	Color [Beige]			1278.68	8880.5	8880.5	1278.68
73	True	8776.39	2465.23	1463.74	1464.57	6	0.9929	8781.41		NaN	NaN	NaN	C390H625N107O117S3		10419	1	eTHRASH	eTHRASH	2465.23	Color [Beige]			2465.23	8776.39	8776.4	5169.91
54	True	8776.39	2704.68	1254.78	1255.49	7	0.9923	8781.4		NaN	NaN	NaN	C390H625N107O117S3		11741	1	eTHRASH	eTHRASH	2704.68	Color [Beige]			2704.68		8776.4
51	True	8762.38	2703.33	1252.78	1253.49	7	0.9864	8767.39		NaN	NaN	NaN	C390H611N107O117S3		11664	1	eTHRASH	eTHRASH	2642	Color [Beige]			2642	8762.4	8762.4	4785.18
91	True	8762.37	2143.17	1461.4	1462.24	6	0.9839	8767.39		NaN	NaN	NaN	C390H611N107O117S3		9173	1	eTHRASH	eTHRASH	2143.17	Color [Beige]			2143.17		8762.4
255	True	8731.38	824.236	1456.24	1457.07	6	0.9072	8736.4		NaN	NaN	NaN	C388H620N107O116S3		3454	1	eTHRASH	eTHRASH	824.236	Color [Beige]			824.236	8731.4	8731.4	824.236
271	True	8718.37	801.549	1454.07	1454.9	6	0.9207	8723.38		NaN	NaN	NaN	C388H607N107O116S3		3385	1	eTHRASH	eTHRASH	801.549	Color [Beige]			801.549	8718.4	8718.4	801.549
263	True	8693.41	812.385	1242.92	1243.64	7	0.9444	8698.42		NaN	NaN	NaN	C387H608N106O116S3		3411	1	eTHRASH	eTHRASH	812.385	Color [Beige]			812.385	8693.4	8693.4	812.385
204	True	8675.35	1027.79	1446.9	1447.73	6	0.9251	8680.37		NaN	NaN	NaN	C386H618N106O115S3		4388	1	eTHRASH	eTHRASH	1027.79	Color [Beige]			1027.79	8675.4	8675.4	1027.79
196	True	8661.32	1046.07	1444.56	1445.4	6	0.9649	8666.33		NaN	NaN	NaN	C385H616N106O115S3		4274	1	eTHRASH	eTHRASH	1046.07	Color [Beige]			1046.07	8661.3	8661.3	1046.07
349	True	8555.28	631.639	1426.89	1427.72	6	0.9381	8560.29		NaN	NaN	NaN	C381H589N105O114S3		2550	1	eTHRASH	eTHRASH	631.639	Color [Beige]			631.639	8555.3	8555.3	631.639
144	True	8459.27	1122.41	1209.47	1210.19	7	0.9334	8464.28		NaN	NaN	NaN	C376H597N103O113S3		6611	1	eTHRASH	eTHRASH	1292.03	Color [Beige]			1292.03	8459.3	8459.3	3861
66	True	8459.27	2568.97	1410.88	1411.72	6	0.9851	8464.28		NaN	NaN	NaN	C376H597N103O113S3		10023	1	eTHRASH	eTHRASH	2568.97	Color [Beige]			2568.97		8459.3
68	True	8445.25	2509.73	1408.55	1409.38	6	0.9851	8450.27		NaN	NaN	NaN	C376H599N103O112S3		10493	1	eTHRASH	eTHRASH	2509.73	Color [Beige]			2509.73	8445.3	8445.3	4150.16
116	True	8445.24	1437.99	1207.47	1208.19	7	0.9768	8450.25		NaN	NaN	NaN	C376H599N103O112S3		7155	1	eTHRASH	eTHRASH	1640.44	Color [Beige]			1640.44		8445.3
299	True	8371.26	726.904	1396.22	1397.05	6	0.926	8376.27		NaN	NaN	NaN	C372H603N102O111S3		3193	1	eTHRASH	eTHRASH	726.904	Color [Beige]			726.904	8371.3	8371.3	726.904
305	True	8357.23	443.499	1393.88	1394.71	6	0.9203	8362.24		NaN	NaN	NaN	C372H589N102O111S3		2839.69	1	eTHRASH	eTHRASH	676.021	Color [Beige]			676.021	8357.2	8357.2	1158.21
465	True	8357.19	482.186	1194.89	1195.61	7	0.9675	8362.21		NaN	NaN	NaN	C372H589N102O111S3		1853	1	eTHRASH	eTHRASH	482.186	Color [Beige]			482.186		8357.2
206	True	8297.19	1025.8	1383.87	1384.71	6	0.9619	8302.2		NaN	NaN	NaN	C369H595N101O110S3		4206	1	eTHRASH	eTHRASH	1025.8	Color [Beige]			1025.8	8297.2	8297.2	1408.89
459	True	8297.19	383.095	1186.61	1187.04	7	0.7244	8302.2		NaN	NaN	NaN	C369H595N101O110S3		1571.67	1	eTHRASH	eTHRASH	383.095	Color [Lavender]			383.095		8297.2
220	True	8282.18	960.232	1381.37	1382.21	6	0.9644	8287.19		NaN	NaN	NaN	C369H580N101O110S3		3876	1	eTHRASH	eTHRASH	960.232	Color [Beige]			960.232	8282.2	8282.2	960.232
364	True	8171.11	608.063	1362.86	1363.69	6	0.9415	8176.12		NaN	NaN	NaN	C364H559N100O109S3		2529.37	1	eTHRASH	eTHRASH	608.063	Color [Beige]			608.063	8171.1	8171.1	608.063
52	True	7878.97	2810.5	1314.17	1314.84	6	0.9607	7882.98		NaN	NaN	NaN	C351H542N96O105S3		11108.4	1	eTHRASH	eTHRASH	2810.5	Color [Beige]			2810.5	7879	7879	2810.5
55	True	7864.99	1684.13	1311.84	1312.51	6	0.9532	7869		NaN	NaN	NaN	C350H540N96O105S3		10848.5	1	eTHRASH	eTHRASH	2659.85	Color [Beige]			2659.85	7865	7865	3234.49
388	True	7864.99	574.647	1574	1574.81	5	0.9588	7869		NaN	NaN	NaN	C350H540N96O105S3		2187.79	1	eTHRASH	eTHRASH	574.647	Color [Beige]			574.647		7865
456	True	4484.31	251.514	897.87	898.27	5	0.9516	4486.32		NaN	NaN	NaN	C199H299N55O60S2		1750.59	1	eTHRASH	eTHRASH	442.903	Color [Beige]			442.903	4484.3	4484.3	442.903
686	True	4330.26	333.435	867.06	867.46	5	0.9894	4332.27		NaN	NaN	NaN	C193H277N53O58S2		1227.1	1	eTHRASH	eTHRASH	333.435	Color [Beige]			333.435	4330.3	4330.3	333.435
769	True	4318.27	291.802	864.661	865.062	5	0.9736	4320.27		NaN	NaN	NaN	C192H293N53O57S2		1107.97	1	eTHRASH	eTHRASH	291.802	Color [Beige]			291.802	4318.3	4318.3	291.802
474	True	3889.05	474.656	778.818	779.218	5	0.9585	3891.06		NaN	NaN	NaN	C173H275N48O52S1		1557.19	1	eTHRASH	eTHRASH	474.656	Color [Beige]			474.656	3889.1	3889.1	474.656
729	True	3834	313.495	767.807	768.207	5	0.9762	3836		NaN	NaN	NaN	C171H274N47O51S1		1155.15	1	eTHRASH	eTHRASH	313.495	Color [Beige]			313.495	3834	3834	313.495
50	True	3818.01	2824.47	764.61	765.01	5	0.9955	3820.02		NaN	NaN	NaN	C170H270N47O51S1		9862	1	eTHRASH	eTHRASH	2824.47	Color [Beige]			2824.47	3818	3818	2824.47
293	True	3686.93	741.739	738.393	738.793	5	0.9801	3688.93		NaN	NaN	NaN	C164H271N45O49S1		2537	1	eTHRASH	eTHRASH	741.739	Color [Beige]			741.739	3686.9	3686.9	741.739
33	True	3670.94	4895.47	735.196	735.596	5	0.9967	3672.95		NaN	NaN	NaN	C163H267N45O49S1		17844	1	eTHRASH	eTHRASH	4895.47	Color [Beige]			4895.47	3670.9	3670.9	4895.47
652	True	3600.94	246.898	721.194	721.595	5	0.9865	3602.94		NaN	NaN	NaN	C160H263N44O48S1		1183.77	1	eTHRASH	eTHRASH	305.243	Color [Beige]			305.243	3600.9	3600.9	305.243
833	True	3503.88	251.163	701.784	702.185	5	0.9662	3505.89		NaN	NaN	NaN	C156H244N43O47S1		934.559	1	eTHRASH	eTHRASH	251.163	Color [Beige]			251.163	3503.9	3503.9	251.163
